# Supplementary material for: Bacteria exposed to antiviral drugs develop antibiotic cross-resistance and unique resistance profiles
Source: Commun Biol. 2023 Aug 12;6:837. doi: 10.1038/s42003-023-05177-3 (PMC10423222; doi:10.1038/s42003-023-05177-3)
Supplement: Supplementary file 4 — Supplementary Data 1 [file 42003_2023_5177_MOESM4_ESM.xlsx]

## Sheet: Supplementary Data 1
Supplementary Data 1: Classification, structure and target of antivirals tested
	Classification		Compound and Abbreviation	Chemical Structure	Target virus
	Nucleoside Reverse Transcriptase Inhibitor (NRTI)	Analog of Guanosine	Abacavir (ABC)		Human immunodeficiency virus (HIV)
		Analog of Adenosine	Didanosine (DDI)		HIV
			Tenofovir (TDF)		HIV, Hepatitis B
		Analog of Purines Adenine and Guanine	Favipiravir (FAV)		HIV
		Analog of Cytidine	Lamivudine (3TC)		HIV-1, HIV-2 Hepatitis B
			Emtricitabine (FTC)		HIV
		Analog of Thymidine	Stavudine (D4T)		HIV
			Zidovudine (AZT)		HIV
	Non-Nucleoside Reverse Transcriptase Inhibitor (NNRTI)		Efavirenz (EFV)		HIV
			Nevirapine (NVP)		HIV
	Integrase inhibitor		Raltegravir (RAL)		HIV
			Dolutegravir (DTG)		HIV
	Protease Inhibitor		Darunavir (DRV)		HIV
	Anti-herpetic		Acyclovir (ACV)		Herpes Virus
