# Supplementary material for: Bacteria exposed to antiviral drugs develop antibiotic cross-resistance and unique resistance profiles
Source: Commun Biol. 2023 Aug 12;6:837. doi: 10.1038/s42003-023-05177-3 (PMC10423222; doi:10.1038/s42003-023-05177-3)
Supplement: Supplementary file 5 — Supplementary Data 2 [file 42003_2023_5177_MOESM5_ESM.xlsx]

## Sheet: Supplementary Data 2
Supplementary Data 2: Assessing correlations between optical density (OD) measurements from microplate reader and colony forming units (CFU) from agar plates in determination of the impacts of antiviral drugs on the growth of E. coli.
		Condition	OD at T24 (triplicate wells)			Average OD	Average CFU from plate counts		Percent difference OD relative to untreated		Percent difference in CFU relative to untreated
		Untreated	0.869	0.845	0.905	0.873	1385000000
		100 ug/ml Abacavir	0.852	0.854	0.841	0.849	1912500000		0.972509	97.2509	1.38087	138.087
		100 ug/ml Tenofovir	0.891	0.908	0.883	0.894	1445000000		1.02405	102.405	1.04332	104.332
		100 ug/ml Emtricitabine	0.87	0.91	0.876	0.885333	1605000000		1.01413	101.413	1.15884	115.884
		10 ug/ml Stavudine	0.821	0.817	0.968	0.868667	1020000000		0.995036	99.5036	0.736462	73.6462
		50 ug/ml Stavudine	0.767	0.698	0.684	0.716333	1472500000		0.820542	82.0542	1.06318	106.318
		100 ug/ml Stavudine	0.779	0.777	0.81	0.788667	34400000		0.903398	90.3398	0.0248375	2.48375
		10 ug/ml Dolutegravir	1.082	1.058	1.048	1.06267	3492500000		1.21726	121.726	2.52166	252.166
		50 ug/ml Dolutegravir	0.437	0.377	0.379	0.397667	436000000		0.455517	45.5517	0.314801	31.4801
		50 ug/ml Dolutegravir	0.255	0.262	0.254	0.257	422500000		0.294387	29.4387	0.305054	30.5054
		100 ug/ml Dolutegravir	0.21	0.182	0.165	0.185667	55000000		0.212677	21.2677	0.0397112	3.97112
		10 ug/ml Efavirenz	1.035	1.091	1.191	1.10567	1605000000		1.26651	126.651	1.15884	115.884
		50 ug/ml Efavirenz	0.224	0.227	0.255	0.235333	5550000		0.269569	26.9569	0.00400722	0.400722
		100 ug/ml Efavirenz	0.384	0.378	0.392	0.384667	2500		0.440626	44.0626	1.80505e-06	0.000180505
		10 ug/ml Zidovudine	0.187	0.189	0.174	0.183333	0		0.210004	21.0004	0	0
		50 ug/ml Zidovudine	0.193	0.193	0.189	0.191667	0		0.219549	21.9549	0	0
		100 ug/ml Zidovudine	0.191	0.197	0.191	0.193	0		0.221077	22.1077	0	0
