# Supplementary material for: Bacteria exposed to antiviral drugs develop antibiotic cross-resistance and unique resistance profiles
Source: Commun Biol. 2023 Aug 12;6:837. doi: 10.1038/s42003-023-05177-3 (PMC10423222; doi:10.1038/s42003-023-05177-3)
Supplement: Supplementary file 6 — Supplementary Data 3 [file 42003_2023_5177_MOESM6_ESM.xlsx]

## Sheet: Supplementary Data 3
Supplementary Data 3: Results from t-tests to determine significance of antiviral treatments on growth of B. cereus and E. coli over 24 hours.
	Bacteria tested	Antiviral tested	Treatment Concentration (ug/ml)	Time point	P value from t-test	Was growth of treated reduced at least 10% compared to untreated?	Specified significance		Figure 1 color and p-value correspondence			Bacteria tested	Antiviral tested	Treatment Concentration (ug/ml)	Time point	P value from t-test	Was growth of treated reduced at least 10% compared to untreated?	Specified significance
										Not Significant		E. coli	Acyclovir	100	4	0.337789	No	Not Significant
	B. cereus	Efavirenz	100	4	0.014731	No	Not Significant			p<0.005					8	0.000409	Yes	P<0.0005
				8	3.8e-05	Yes	p<0.00005			p<0.0005					16	5.3e-05	Yes	P<0.0005
				16	0.000425	Yes	P<0.0005			p<0.00005					24	0.000209	Yes	P<0.0005
				24	0.00094	Yes	p<0.005					E. coli	Acyclovir	50	4	0.3161	No	Not Significant
	B. cereus	Efavirenz	50	4	0.007607	No	Not Significant								8	0.002646	Yes	p<0.005
				8	0.000167	Yes	P<0.0005								16	0.000212	No	Not Significant
				16	7.6e-05	Yes	P<0.0005								24	0.003177	No	Not Significant
				24	0.000105	Yes	P<0.0005					E. coli	Acyclovir	10	4	0.462081	No	Not Significant
	B. cereus	Efavirenz	10	4	0.097418	No	Not Significant								8	0.039475	No	Not Significant
				8	0.334705	No	Not Significant								16	0.106605	No	Not Significant
				16	0.166465	No	Not Significant								24	0.251731	No	Not Significant
				24	0.35339	No	Not Significant					E. coli	Acyclovir	1	4	0.079962	No	Not Significant
	B. cereus	Efavirenz	1	4	0.350756	No	Not Significant								8	0.078133	No	Not Significant
				8	0.641152	No	Not Significant								16	0.333951	No	Not Significant
				16	0.881289	No	Not Significant								24	0.05855	No	Not Significant
				24	0.194774	No	Not Significant					E. coli	Acyclovir	0.1	4	0.077002	No	Not Significant
	B. cereus	Efavirenz	0.1	4	0.308825	No	Not Significant								8	0.401948	No	Not Significant
				8	0.866928	No	Not Significant								16	0.035241	No	Not Significant
				16	0.169636	No	Not Significant								24	0.754306	No	Not Significant
				24	0.588586	No	Not Significant					E. coli	Lamivudine	100	4	0.129222	No	Not Significant
	B. cereus	Dolutegravir	100	4	0.751372	No	Not Significant								8	0.000721	Yes	p<0.005
				8	0.00049	Yes	P<0.0005								16	<0.000001	Yes	p<0.00005
				16	5e-06	Yes	p<0.00005								24	0.000152	Yes	p<0.0005
				24	5.1e-05	Yes	P<0.0005					E. coli	Lamivudine	50	4	0.633095	No	Not Significant
	B. cereus	Dolutegravir	50	4	0.007601	No	Not Significant								8	5e-06	Yes	p<0.00005
				8	7.6e-05	Yes	P<0.0005								16	<0.000001	Yes	p<0.00005
				16	5e-06	Yes	p<0.00005								24	0.000155	Yes	p<0.0005
				24	2e-06	Yes	p<0.00005					E. coli	Lamivudine	10	4	0.680237	No	Not Significant
	B. cereus	Dolutegravir	10	4	0.012157	No	Not Significant								8	0.00708	No	Not Significant
				8	0.000189	Yes	P<0.0005								16	0.011833	No	Not Significant
				16	0.020326	Yes	Not Significant								24	0.030704	No	Not Significant
				24	0.007101	No	Not Significant					E. coli	Lamivudine	1	4	0.493703	No	Not Significant
	B. cereus	Dolutegravir	1	4	0.236013	No	Not Significant								8	0.162073	No	Not Significant
				8	0.188797	No	Not Significant								16	0.006208	No	Not Significant
				16	0.60312	No	Not Significant								24	0.101692	No	Not Significant
				24	0.034218	No	Not Significant					E. coli	Lamivudine	0.1	4	0.230513	No	Not Significant
	B. cereus	Dolutegravir	0.1	4	0.715817	No	Not Significant								8	0.09292	No	Not Significant
				8	0.95525	No	Not Significant								16	0.000682	No	Not Significant
				16	0.685029	No	Not Significant								24	0.262565	No	Not Significant
				24	0.814174	No	Not Significant					E. coli	Zidovudine	100	4	0.000192	Yes	p<0.0005
	B. cereus	Raltegravir	100	4	0.027121	No	Not Significant								8	4.6e-05	Yes	p<0.00005
				8	7.1e-05	Yes	P<0.0005								16	<0.000001	Yes	p<0.00005
				16	0.013104	Yes	Not Significant								24	<0.000001	Yes	p<0.00005
				24	0.973148	No	Not Significant					E. coli	Zidovudine	50	4	1.9e-05	Yes	p<0.00005
	B. cereus	Raltegravir	50	4	0.008314	Yes	Not Significant								8	<0.000001	Yes	p<0.00005
				8	0.148342	Yes	Not Significant								16	<0.000001	Yes	p<0.00005
				16	0.119889	Yes	Not Significant								24	<0.000001	Yes	p<0.00005
				24	0.002314	Yes	P<0.005					E. coli	Zidovudine	10	4	0.000137	Yes	p<0.0005
	B. cereus	Raltegravir	10	4	0.990585	No	Not Significant								8	2.2e-05	Yes	p<0.00005
				8	0.109754	No	Not Significant								16	<0.000001	Yes	p<0.00005
				16	0.650642	No	Not Significant								24	<0.000001	Yes	p<0.00005
				24	0.864177	No	Not Significant					E. coli	Zidovudine	1	4	0.000271	Yes	p<0.0005
	B. cereus	Raltegravir	1	4	0.031662	Yes	Not Significant								8	<0.000001	Yes	p<0.00005
				8	0.970222	No	Not Significant								16	4e-06	Yes	p<0.00005
				16	0.666038	No	Not Significant								24	3e-06	Yes	p<0.00005
				24	0.453042	No	Not Significant					E. coli	Zidovudine	0.1	4	0.002812	Yes	p<0.005
	B. cereus	Raltegravir	0.1	4	0.562192	No	Not Significant								8	<0.000001	Yes	p<0.00005
				8	0.975999	No	Not Significant								16	1.1e-05	Yes	p<0.00005
				16	0.371814	No	Not Significant								24	2.2e-05	Yes	p<0.00005
				24	0.906355	No	Not Significant					E. coli	Efavirenz	100	4	0.001337	Yes	p<0.005
	B. cereus	Nevirapine	100	4	0.686682	No	Not Significant								8	0.000278	Yes	p<0.0005
				8	0.941357	No	Not Significant								16	0.000219	Yes	p<0.0005
				16	0.205525	No	Not Significant								24	0.000657	Yes	p<0.005
				24	0.349017	No	Not Significant					E. coli	Efavirenz	50	4	6e-06	Yes	p<0.00005
	B. cereus	Nevirapine	50	4	0.041015	No	Not Significant								8	2e-06	Yes	p<0.00005
				8	0.332486	No	Not Significant								16	0.000438	Yes	p<0.0005
				16	0.34053	No	Not Significant								24	<0.000001	Yes	p<0.00005
				24	0.067444	No	Not Significant					E. coli	Efavirenz	10	4	0.542175	No	Not Significant
	B. cereus	Nevirapine	10	4	0.208576	No	Not Significant								8	0.011922	No	Not Significant
				8	0.794552	No	Not Significant								16	0.145125	No	Not Significant
				16	0.409713	No	Not Significant								24	0.017225	No	Not Significant
				24	0.727622	No	Not Significant					E. coli	Efavirenz	1	4	0.485249	No	Not Significant
	B. cereus	Darunavir	100	4	0.20467	No	Not Significant								8	0.609628	No	Not Significant
				8	0.039816	No	Not Significant								16	0.86207	No	Not Significant
				16	0.625851	No	Not Significant								24	0.762757	No	Not Significant
				24	0.609959	No	Not Significant					E. coli	Efavirenz	0.1	4	0.770026	No	Not Significant
	B. cereus	Darunavir	50	4	0.641906	No	Not Significant								8	0.894929	No	Not Significant
				8	0.314111	No	Not Significant								16	0.233299	No	Not Significant
				16	0.304744	No	Not Significant								24	0.522617	No	Not Significant
				24	0.045117	No	Not Significant					E. coli	Raltegravir	100	4	9.8e-05	Yes	p<0.0005
	B. cereus	Darunavir	10	4	0.211194	No	Not Significant								8	0.000266	Yes	p<0.0005
				8	0.159571	No	Not Significant								16	6.3e-05	Yes	p<0.0005
				16	0.761532	No	Not Significant								24	0.00076	Yes	p<0.005
				24	0.130714	No	Not Significant					E. coli	Raltegravir	50	4	<0.000001	Yes	p<0.00005
	B. cereus	Emtricitabine	100	4	0.482545	No	Not Significant								8	0.000274	Yes	p<0.0005
				8	0.588448	No	Not Significant								16	1e-05	Yes	p<0.00005
				16	0.065507	No	Not Significant								24	1e-06	Yes	p<0.00005
				24	0.100563	No	Not Significant					E. coli	Raltegravir	10	4	0.011482	No	Not Significant
	B. cereus	Emtricitabine	50	4	0.510332	No	Not Significant								8	0.008783	No	Not Significant
				8	0.631623	No	Not Significant								16	0.026034	No	Not Significant
				16	0.866453	No	Not Significant								24	0.181409	No	Not Significant
				24	0.956794	No	Not Significant					E. coli	Raltegravir	1	4	0.206526	No	Not Significant
	B. cereus	Emtricitabine	10	4	0.855036	No	Not Significant								8	0.301301	No	Not Significant
				8	0.657188	No	Not Significant								16	0.053475	No	Not Significant
				16	0.388963	No	Not Significant								24	0.033597	No	Not Significant
				24	0.896202	No	Not Significant					E. coli	Raltegravir	0.1	4	0.72503	No	Not Significant
	B. cereus	Favipiravir	100	4	0.156726	No	Not Significant								8	0.094766	No	Not Significant
				8	0.126162	No	Not Significant								16	0.025802	No	Not Significant
				16	0.052438	No	Not Significant								24	0.028197	No	Not Significant
				24	0.00679	No	Not Significant					E. coli	Dolutegravir	100	4	0.001315	Yes	p<0.005
	B. cereus	Favipiravir	50	4	0.404781	No	Not Significant								8	0.000166	Yes	p<0.0005
				8	0.124001	No	Not Significant								16	0.000103	Yes	p<0.0005
				16	0.345578	No	Not Significant								24	0.000803	Yes	p<0.005
				24	0.21747	No	Not Significant					E. coli	Dolutegravir	50	4	0.000114	Yes	p<0.0005
	B. cereus	Favipiravir	10	4	0.276866	No	Not Significant								8	9.9e-05	Yes	p<0.0005
				8	0.160962	No	Not Significant								16	<0.000001	Yes	p<0.00005
				16	0.652385	No	Not Significant								24	<0.000001	Yes	p<0.00005
				24	0.562952	No	Not Significant					E. coli	Dolutegravir	10	4	0.020341	Yes	Not Significant
	B. cereus	Acyclovir	100	4	0.345271	No	Not Significant								8	0.013409	Yes	Not Significant
				8	0.257082	No	Not Significant								16	0.09664	Yes	Not Significant
				16	0.112566	No	Not Significant								24	0.066955	Yes	Not Significant
				24	0.175666	No	Not Significant					E. coli	Dolutegravir	1	4	0.008432	No	Not Significant
	B. cereus	Acyclovir	50	4	0.492257	No	Not Significant								8	0.022696	No	Not Significant
				8	0.26901	No	Not Significant								16	0.005547	No	Not Significant
				16	0.647731	No	Not Significant								24	0.029921	No	Not Significant
				24	0.527606	No	Not Significant					E. coli	Dolutegravir	0.1	4	0.129767	No	Not Significant
	B. cereus	Acyclovir	10	4	0.50493	No	Not Significant								8	0.456293	No	Not Significant
				8	0.305956	No	Not Significant								16	0.132921	No	Not Significant
				16	0.60982	No	Not Significant								24	0.238905	No	Not Significant
				24	0.960152	No	Not Significant					E. coli	Didanosine	100	4	0.251395	No	Not Significant
	B. cereus	Abacavir	100	4	0.120792	No	Not Significant								8	0.002131	Yes	p<0.005
				8	0.089108	No	Not Significant								16	0.000548	Yes	p<0.005
				16	0.111467	No	Not Significant								24	0.000685	Yes	p<0.005
				24	0.05839	No	Not Significant					E. coli	Didanosine	50	4	0.016966	No	Not Significant
	B. cereus	Abacavir	50	4	0.233868	No	Not Significant								8	0.000259	Yes	p<0.0005
				8	0.383875	No	Not Significant								16	0.001532	Yes	p<0.005
				16	0.583164	No	Not Significant								24	0.000945	Yes	p<0.005
				24	0.882909	No	Not Significant					E. coli	Didanosine	10	4	0.030329	No	Not Significant
	B. cereus	Abacavir	10	4	0.899836	No	Not Significant								8	0.41682	No	Not Significant
				8	0.448127	No	Not Significant								16	0.00265	No	Not Significant
				16	0.604881	No	Not Significant								24	0.597135	No	Not Significant
				24	0.763318	No	Not Significant					E. coli	Didanosine	1	4	0.022382	No	Not Significant
	B. cereus	Tenofovir	100	4	0.107562	No	Not Significant								8	0.569486	No	Not Significant
				8	0.020969	No	Not Significant								16	0.248383	No	Not Significant
				16	0.043266	No	Not Significant								24	0.145089	No	Not Significant
				24	0.091907	No	Not Significant					E. coli	Didanosine	0.1	4	0.166387	No	Not Significant
	B. cereus	Tenofovir	50	4	0.072572	No	Not Significant								8	0.702423	No	Not Significant
				8	0.193186	No	Not Significant								16	0.000118	No	Not Significant
				16	0.682466	No	Not Significant								24	0.701383	No	Not Significant
				24	0.839719	No	Not Significant					E. coli	Stavudine	100	4	0.056391	No	Not Significant
	B. cereus	Tenofovir	10	4	0.194789	No	Not Significant								8	0.00016	Yes	p<0.0005
				8	0.091376	No	Not Significant								16	<0.000001	Yes	p<0.00005
				16	0.359617	No	Not Significant								24	3e-05	Yes	p<0.00005
				24	0.204471	No	Not Significant					E. coli	Stavudine	50	4	0.109486	No	Not Significant
	B. cereus	Stavudine	100	4	0.889052	No	Not Significant								8	0.001065	Yes	p<0.005
				8	0.023614	No	Not Significant								16	0.000862	Yes	p<0.005
				16	0.319146	No	Not Significant								24	9.2e-05	Yes	p<0.0005
				24	0.029442	No	Not Significant					E. coli	Stavudine	10	4	0.893566	No	Not Significant
	B. cereus	Stavudine	50	4	0.04795	No	Not Significant								8	0.010092	Yes	Not Significant
				8	0.056812	No	Not Significant								16	0.000103	Yes	p<0.0005
				16	0.411094	No	Not Significant								24	0.000162	Yes	p<0.0005
				24	0.683831	No	Not Significant					E. coli	Stavudine	1	4	0.175823	No	Not Significant
	B. cereus	Stavudine	10	4	0.015857	No	Not Significant								8	0.117913	No	Not Significant
				8	0.149063	No	Not Significant								16	0.722889	No	Not Significant
				16	0.613665	No	Not Significant								24	0.459105	No	Not Significant
				24	0.767917	No	Not Significant					E. coli	Stavudine	0.1	4	0.020386	No	Not Significant
	B. cereus	Zidovudine	100	4	0.0272	No	Not Significant								8	0.016071	No	Not Significant
				8	0.45868	No	Not Significant								16	0.651521	No	Not Significant
				16	0.407785	No	Not Significant								24	0.37979	No	Not Significant
				24	0.449108	No	Not Significant					E. coli	Favipiravir	100	4	0.000194	No	Not Significant
	B. cereus	Zidovudine	50	4	0.779	No	Not Significant								8	0.00715	No	Not Significant
				8	0.977183	No	Not Significant								16	0.003909	No	Not Significant
				16	0.553934	No	Not Significant								24	6.5e-05	No	Not Significant
				24	0.97981	No	Not Significant					E. coli	Favipiravir	50	4	0.002875	No	Not Significant
	B. cereus	Zidovudine	10	4	0.029951	No	Not Significant								8	0.079478	No	Not Significant
				8	0.042608	No	Not Significant								16	0.239441	No	Not Significant
				16	0.3899	No	Not Significant								24	0.115637	No	Not Significant
				24	0.505187	No	Not Significant					E. coli	Favipiravir	10	4	0.020332	No	Not Significant
	B. cereus	Lamivudine	100	4	0.60622	No	Not Significant								8	0.052013	No	Not Significant
				8	0.364627	No	Not Significant								16	0.224703	No	Not Significant
				16	0.270917	No	Not Significant								24	0.348267	No	Not Significant
				24	0.076481	No	Not Significant					E. coli	Favipiravir	1	4	0.0111	No	Not Significant
	B. cereus	Lamivudine	50	4	0.504548	No	Not Significant								8	0.029714	No	Not Significant
				8	0.896189	No	Not Significant								16	0.511748	No	Not Significant
				16	0.416153	No	Not Significant								24	0.463347	No	Not Significant
				24	0.165306	No	Not Significant					E. coli	Favipiravir	0.1	4	0.011005	No	Not Significant
	B. cereus	Lamivudine	10	4	0.324236	No	Not Significant								8	0.013512	No	Not Significant
				8	0.448229	No	Not Significant								16	0.068503	No	Not Significant
				16	0.5074	No	Not Significant								24	0.771258	No	Not Significant
				24	0.800511	No	Not Significant					E. coli	Tenofovir	100	4	0.012828	No	Not Significant
	B. cereus	Didanosine	100	4	0.678013	No	Not Significant								8	0.119778	No	Not Significant
				8	0.549325	No	Not Significant								16	0.000383	No	Not Significant
				16	0.348907	No	Not Significant								24	0.002173	No	Not Significant
				24	0.322906	No	Not Significant					E. coli	Tenofovir	50	4	0.010254	No	Not Significant
	B. cereus	Didanosine	50	4	0.189745	No	Not Significant								8	0.456378	No	Not Significant
				8	0.487936	No	Not Significant								16	0.014862	No	Not Significant
				16	0.312891	No	Not Significant								24	0.010156	No	Not Significant
				24	0.320974	No	Not Significant					E. coli	Tenofovir	10	4	0.004416	No	Not Significant
	B. cereus	Didanosine	10	4	0.469456	No	Not Significant								8	0.444758	No	Not Significant
				8	0.139875	No	Not Significant								16	0.389608	No	Not Significant
				16	0.358392	No	Not Significant								24	0.073293	No	Not Significant
				24	0.223759	No	Not Significant					E. coli	Tenofovir	1	4	0.009809	No	Not Significant
															8	0.211585	No	Not Significant
															16	0.420482	No	Not Significant
															24	0.042514	No	Not Significant
												E. coli	Tenofovir	0.1	4	0.014139	No	Not Significant
															8	0.784661	No	Not Significant
															16	0.278668	No	Not Significant
															24	0.406937	No	Not Significant
												E. coli	Nevirapine	100	4	0.666667	No	Not Significant
															8	0.062644	No	Not Significant
															16	0.056876	No	Not Significant
															24	0.02175	No	Not Significant
												E. coli	Nevirapine	50	4	0.117217	No	Not Significant
															8	0.733175	No	Not Significant
															16	0.000532	No	Not Significant
															24	0.000519	No	Not Significant
												E. coli	Nevirapine	10	4	0.420396	No	Not Significant
															8	0.881618	No	Not Significant
															16	0.839316	No	Not Significant
															24	0.97291	No	Not Significant
												E. coli	Nevirapine	1	4	0.006911	No	Not Significant
															8	0.21417	No	Not Significant
															16	0.039137	No	Not Significant
															24	0.303036	No	Not Significant
												E. coli	Nevirapine	0.1	4	0.011951	No	Not Significant
															8	0.021445	No	Not Significant
															16	0.083812	No	Not Significant
															24	0.163816	No	Not Significant
												E. coli	Darunavir	100	4	0.834952	No	Not Significant
															8	0.550556	No	Not Significant
															16	0.181706	No	Not Significant
															24	0.630971	No	Not Significant
												E. coli	Darunavir	50	4	0.084017	No	Not Significant
															8	0.436715	No	Not Significant
															16	0.140118	No	Not Significant
															24	0.426836	No	Not Significant
												E. coli	Darunavir	10	4	0.588554	No	Not Significant
															8	0.156869	No	Not Significant
															16	0.452218	No	Not Significant
															24	>0.999999	No	Not Significant
												E. coli	Emtricitabine	100	4	0.283834	No	Not Significant
															8	4.9e-05	No	Not Significant
															16	0.000415	No	Not Significant
															24	0.00153	No	Not Significant
												E. coli	Emtricitabine	50	4	0.053734	No	Not Significant
															8	0.000988	No	Not Significant
															16	0.003239	No	Not Significant
															24	3.4e-05	No	Not Significant
												E. coli	Emtricitabine	10	4	0.011154	No	Not Significant
															8	0.450889	No	Not Significant
															16	0.477189	No	Not Significant
															24	0.006834	No	Not Significant
												E. coli	Abacavir	100	4	0.005861	No	Not Significant
															8	0.021558	No	Not Significant
															16	0.007318	No	Not Significant
															24	0.024585	No	Not Significant
												E. coli	Abacavir	50	4	0.004219	No	Not Significant
															8	0.026213	No	Not Significant
															16	0.782225	No	Not Significant
															24	0.026888	No	Not Significant
												E. coli	Abacavir	10	4	0.006643	No	Not Significant
															8	0.92924	No	Not Significant
															16	0.088687	No	Not Significant
															24	0.001524	No	Not Significant
				4
				8
				16
				24
				4
				8
				16
				24
				4
				8
				16
				24
				4
				8
				16
				24
				4
				8
				16
				24
				4
				8
				16
				24
