# Supplementary material for: Bacteria exposed to antiviral drugs develop antibiotic cross-resistance and unique resistance profiles
Source: Commun Biol. 2023 Aug 12;6:837. doi: 10.1038/s42003-023-05177-3 (PMC10423222; doi:10.1038/s42003-023-05177-3)
Supplement: Supplementary file 7 — Supplementary Data 4 [file 42003_2023_5177_MOESM7_ESM.xlsx]

## Sheet: Supplementary Data 4
Supplementary Data 4: Comparing growth rates of untreated wild type vs. antiviral-resistant E. coli and B. cereus
								Growth rate (change in OD per hour, over 4-hour or 8-hour period)
		Strain	Time point (hours of growth)	Raw absorbance values (600nm) growth at time point			Mean Absorbance	Change in OD over 4-hour period	Change in OD over 8-hour period	Average growth rate for wild type	Average growth rate for antiviral-resistant strains	Average growth rate for zidovudine-resistant E. coli
		Wild type B. cereus	4	0.143	0.225	0.212	0.193333
		Raltegravir-resistant B. cereus	4	0.358	0.364	0.36	0.360667
		Dolutegravir-resistant B. cereus	4	0.158	0.146	0.148	0.150667
		Wild type E. coli	4	0.382	0.374	0.372	0.376
		Dolutegravir-resistant E. coli	4	0.487	0.464	0.45	0.467
		Didanosine-resistant E. coli	4	0.412	0.405	0.404	0.407
		Lamivudine-resistant E. coli	4	0.327	0.329	0.357	0.337667
		Stavudine-resistant E. coli	4	0.355	0.353	0.371	0.359667
		Raltegravir-resistant E. coli	4	0.328	0.323	0.315	0.322
		Zidovudine-resistant E. coli	4	0.458	0.491	0.48	0.476333
		Wild type B. cereus	8	1.368	1.09	0.826	1.09467	0.225333		0.225333	0.204833
		Raltegravir-resistant B. cereus	8	0.987	0.998	0.95	0.978333	0.154417
		Dolutegravir-resistant B. cereus	8	1.099	1.327	1.089	1.17167	0.25525
		Wild type E. coli	8	1.129	1.091	1.085	1.10167	0.181417		0.181417	0.199267
		Dolutegravir-resistant E. coli	8	1.264	1.274	1.281	1.273	0.2015
		Didanosine-resistant E. coli	8	1.188	1.202	1.199	1.19633	0.197333
		Lamivudine-resistant E. coli	8	1.019	1.013	1.032	1.02133	0.170917
		Stavudine-resistant E. coli	8	1.337	1.31	1.413	1.35333	0.248417
		Raltegravir-resistant E. coli	8	1.042	1.031	1.031	1.03467	0.178167
		Zidovudine-resistant E. coli	8	0.77	0.79	0.786	0.782	0.0764167				0.0764167
		Wild type B. cereus	12	1.58	1.544	1.342	1.48867	0.0985	0.161917	0.161917	0.154333
		Raltegravir-resistant B. cereus	12	1.197	1.204	1.454	1.285	0.0766667	0.115542
		Dolutegravir-resistant B. cereus	12	1.73	1.665	1.692	1.69567	0.131	0.193125
		Wild type E. coli	12	1.483	1.431	1.41	1.44133	0.0849167	0.133167	0.133167	0.136483
		Dolutegravir-resistant E. coli	12	1.478	1.495	1.514	1.49567	0.0556667	0.128583
		Didanosine-resistant E. coli	12	1.535	1.55	1.556	1.547	0.0876667	0.1425
		Lamivudine-resistant E. coli	12	1.361	1.356	1.434	1.38367	0.0905833	0.13075
		Stavudine-resistant E. coli	12	1.545	1.524	1.552	1.54033	0.04675	0.147583
		Raltegravir-resistant E. coli	12	1.401	1.388	1.369	1.386	0.0878333	0.133
		Zidovudine-resistant E. coli	12	0.908	1.01	0.952	0.956667	0.0436667	0.0600417			0.0600417
		Wild type B. cereus	16	1.767	1.713	1.683	1.721	0.0580833	0.0782917	0.0782917	0.0859583
		Raltegravir-resistant B. cereus	16	1.76	1.697	1.634	1.697	0.103	0.0898333
		Dolutegravir-resistant B. cereus	16	1.855	1.786	1.844	1.82833	0.0331667	0.0820833
		Wild type E. coli	16	1.655	1.66	1.713	1.676	0.0586667	0.0717917	0.0717917	0.0556333
		Dolutegravir-resistant E. coli	16	1.575	1.597	1.619	1.597	0.0253333	0.0405
		Didanosine-resistant E. coli	16	1.629	1.652	1.654	1.645	0.0245	0.0560833
		Lamivudine-resistant E. coli	16	1.623	1.601	1.559	1.59433	0.0526667	0.071625
		Stavudine-resistant E. coli	16	1.755	1.786	1.75	1.76367	0.0558333	0.0512917
		Raltegravir-resistant E. coli	16	1.517	1.5	1.495	1.504	0.0295	0.0586667
		Zidovudine-resistant E. coli	16	1.072	1.18	1.083	1.15467	0.0495	0.0465833			0.0465833
		Wild type B. cereus	24	1.796	1.77	1.769	1.77833		0.00716667	0.00716667	-0.00620833
		Raltegravir-resistant B. cereus	24	1.661	1.683	1.545	1.62967		-0.00841667
		Dolutegravir-resistant B. cereus	24	1.814	1.784	1.791	1.79633		-0.004
		Wild type E. coli	24	1.618	1.605	1.569	1.59733		-0.00983333	-0.00983333	0.00264167
		Dolutegravir-resistant E. coli	24	1.638	1.636	1.659	1.64433		0.00591667
		Didanosine-resistant E. coli	24	1.662	1.672	1.675	1.66967		0.00308333
		Lamivudine-resistant E. coli	24	1.668	1.65	1.583	1.63367		0.00491667
		Stavudine-resistant E. coli	24	1.706	1.721	1.718	1.715		-0.00608333
		Raltegravir-resistant E. coli	24	1.558	1.54	1.543	1.547		0.005375
		Zidovudine-resistant E. coli	24	1.116	1.217	1.131	1.15467		0			0
