# Supplementary material for: Bacteria exposed to antiviral drugs develop antibiotic cross-resistance and unique resistance profiles
Source: Commun Biol. 2023 Aug 12;6:837. doi: 10.1038/s42003-023-05177-3 (PMC10423222; doi:10.1038/s42003-023-05177-3)
Supplement: Supplementary file 8 — Supplementary Data 5 [file 42003_2023_5177_MOESM8_ESM.xlsx]

## Sheet: Supplementary Data 5
Supplementary Data 5: Antivirals and concentrations tested for isolation of antiviral-resistant strains, for (A) E. coli and (B) B. cereus
		A. E. coli	Antiviral Tested	Exposure Concentration	Was Resistance Observed?	Was Resistant Strain Isolated?
			Abacavir	100 µg/ml	Yes	No
			Didanosine	50 µg/ml	Yes	Yes
			Tenofovir	100 µg/ml	Yes	No
			Favipiravir	100 µg/ml	Yes	No
			Lamivudine	10 µg/ml	Yes	Yes
			Emtricitabine	100 µg/ml	Yes	No
			Stavudine	50 µg/ml	Yes	Yes
			Zidovudine	0.1 µg/ml	Yes	Yes
			Efavirenz	50 µg/ml	No	No
			Nevirapine	100 µg/ml	Yes	No
			Raltegravir	100 µg/ml	Yes	Yes
			Dolutegravir	10 µg/ml	Yes	Yes
			Darunavir	100 µg/ml	Yes	No
			Acyclovir	100 µg/ml	Yes	No
		B. B. cereus	Antiviral Tested	Exposure Concentration	Was Resistance Observed?	Was Resistant Strain Isolated?
			Abacavir	100 µg/ml	Yes	No
			Didanosine	100 µg/ml	Yes	No
			Tenofovir	100 µg/ml	Yes	No
			Favipiravir	100 µg/ml	Yes	No
			Lamivudine	100 µg/ml	Yes	No
			Emtricitabine	100 µg/ml	Yes	No
			Stavudine	100 µg/ml	Yes	No
			Zidovudine	100 µg/ml	Yes	No
			Efavirenz	50 µg/ml	No	No
			Nevirapine	100 µg/ml	Yes	No
			Raltegravir	100 µg/ml	Yes	Yes
			Dolutegravir	50 µg/ml	Yes	Yes
			Darunavir	100 µg/ml	Yes	No
			Acyclovir	100 µg/ml	Yes	No
