# Supplementary material for: Bacteria exposed to antiviral drugs develop antibiotic cross-resistance and unique resistance profiles
Source: Commun Biol. 2023 Aug 12;6:837. doi: 10.1038/s42003-023-05177-3 (PMC10423222; doi:10.1038/s42003-023-05177-3)
Supplement: Supplementary file 9 — Supplementary Data 6 [file 42003_2023_5177_MOESM9_ESM.xlsx]

## Sheet: Supplementary Data 6
Supplementary Data 6: Absorbance values at 16-hour timepoint for E. coli or B. cereus antiviral-resistant strains treated with 50 ug/ml antiviral. Mean absorbance was calculated from n=3 absorbance values, and percent change was calculated comparing antiviral-treated to untreated bacteria.
		Note: DMSO vehicle control is used as "untreated" to calculate "percent growth relative to untreated" for the following antivirals dissolved in DMSO: dolutegravir, raltegravir, efavirenz.
		Strain	Condition	Raw absorbance values (600nm) at 16-hour timepoint			Mean Absorbance	Percent change (treated/untreated)	*100	Percent growth relative to untreated (Rounded %)
		Wild Type E. coli	untreated	1.647	1.642	1.686	1.65833			100
		Wild Type E. coli	50 ug/ml Stavudine	0.859	0.847	0.88	0.862	0.519799	51.9799	52
		Wild Type E. coli	50 ug/ml Lamivudine	0.931	0.947	1.109	0.995667	0.600402	60.0402	60
		Wild Type E. coli	50 ug/ml Zidovudine	0.289	0.294	0.3	0.294333	0.177487	17.7487	18
		Wild Type E. coli	50 ug/ml Didanosine	1.222	1.158	1.19	1.19	0.717588	71.7588	72
		Wild Type E. coli	DMSO vehicle control	1.612	1.607	1.627	1.61533	0.97407	97.407	97
		Wild Type E. coli	50 ug/ml Dolutegravir	0.154	0.148	0.166	0.156	0.0965745	9.65745	10
		Wild Type E. coli	50 ug/ml Raltegravir	1.137	1.148	1.169	1.15133	0.712753	71.2753	71
		Wild Type E. coli	50 ug/ml Efavirenz	0.28	0.287	0.289	0.285333	0.176641	17.6641	18
		Lamivudine-Resistant E. coli	untreated	1.617	1.633	1.687	1.64567			100
		Lamivudine-Resistant E. coli	50 ug/ml Stavudine	1.761	1.774	1.742	1.759	1.06887	106.887	107
		Lamivudine-Resistant E. coli	50 ug/ml Lamivudine	1.679	1.704	1.759	1.714	1.04152	104.152	104
		Lamivudine-Resistant E. coli	50 ug/ml Zidovudine	0.993	0.968	0.975	0.978667	0.594693	59.4693	59
		Lamivudine-Resistant E. coli	50 ug/ml Didanosine	1.298	1.307	1.294	1.29967	0.789751	78.9751	79
		Lamivudine-Resistant E. coli	DMSO vehicle control	1.408	1.365	1.399	1.39067	0.845048	84.5048	85
		Lamivudine-Resistant E. coli	50 ug/ml Dolutegravir	0.255	0.197	0.193	0.215	0.154602	15.4602	15
		Lamivudine-Resistant E. coli	50 ug/ml Raltegravir	1.466	1.477	1.456	1.46633	1.05441	105.441	105
		Lamivudine-Resistant E. coli	50 ug/ml Efavirenz	0.332	0.328	0.323	0.327667	0.235618	23.5618	24
		Zidovudine-Resistant E. coli	untreated	0.935	0.916	0.927	0.926			100
		Zidovudine-Resistant E. coli	50 ug/ml Stavudine	0.876	0.882	0.896	0.884667	0.955364	95.5364	96
		Zidovudine-Resistant E. coli	50 ug/ml Lamivudine	0.894	0.892	0.9	0.895333	0.966883	96.6883	97
		Zidovudine-Resistant E. coli	50 ug/ml Zidovudine	1.072	1.18	1.083	1.11167	1.2005	120.05	120
		Zidovudine-Resistant E. coli	50 ug/ml Didanosine	0.977	0.953	0.957	0.962333	1.03924	103.924	103
		Zidovudine-Resistant E. coli	DMSO vehicle control	1.143	1.146	1.139	1.14267	1.23398	123.398	123
		Zidovudine-Resistant E. coli	50 ug/ml Dolutegravir	1.105	1.11	1.083	1.09933	0.962077	96.2077	96
		Zidovudine-Resistant E. coli	50 ug/ml Raltegravir	1.153	1.145	1.15	1.14933	1.00583	100.583	101
		Zidovudine-Resistant E. coli	50 ug/ml Efavirenz	1.228	1.229	1.233	1.23	1.07643	107.643	108
		Raltegravir-Resistant E. coli	untreated	1.625	1.618	1.621	1.62133			100
		Raltegravir-Resistant E. coli	50 ug/ml Stavudine	1.152	1.151	1.169	1.15733	0.713816	71.3816	71
		Raltegravir-Resistant E. coli	50 ug/ml Lamivudine	0.682	1.167	1.173	1.00733	0.621299	62.1299	62
		Raltegravir-Resistant E. coli	50 ug/ml Zidovudine	0.235	0.225	0.235	0.231667	0.142887	14.2887	14
		Raltegravir-Resistant E. coli	50 ug/ml Didanosine	1.262	1.259	1.246	1.25567	0.774465	77.4465	77
		Raltegravir-Resistant E. coli	DMSO vehicle control	1.449	1.459		1.454	0.896793	89.6793	90
		Raltegravir-Resistant E. coli	50 ug/ml Dolutegravir	1.189	1.217	1.181	1.19567	0.822329	82.2329	82
		Raltegravir-Resistant E. coli	50 ug/ml Raltegravir	1.499	1.507	1.468	1.49133	1.02568	102.568	103
		Raltegravir-Resistant E. coli	50 ug/ml Efavirenz	1.46	1.461	1.465	1.462	1.0055	100.55	101
		Didanosine-Resistant E. coli	untreated	1.604	1.598	1.607	1.603			100
		Didanosine-Resistant E. coli	50 ug/ml Stavudine	1.014	0.961	0.976	0.983667	0.613641	61.3641	61
		Didanosine-Resistant E. coli	50 ug/ml Lamivudine	1.163	1.171	1.145	1.15967	0.723435	72.3435	72
		Didanosine-Resistant E. coli	50 ug/ml Zidovudine	0.23	0.219	0.233	0.227333	0.141817	14.1817	14
		Didanosine-Resistant E. coli	50 ug/ml Didanosine	1.391	1.633	1.622	1.54867	0.966105	96.6105	97
		Didanosine-Resistant E. coli	DMSO vehicle control	1.559	1.5	1.576	1.545	0.963818	96.3818	96
		Didanosine-Resistant E. coli	50 ug/ml Dolutegravir	0.295	0.278	0.269	0.280667	0.181661	18.1661	18
		Didanosine-Resistant E. coli	50 ug/ml Raltegravir	1.452	1.454	1.4	1.43533	0.929018	92.9018	93
		Didanosine-Resistant E. coli	50 ug/ml Efavirenz	0.204	0.185	0.192	0.193667	0.125351	12.5351	13
		Stavudine-Resistant E. coli	untreated	1.651	1.659	1.663	1.65767			100
		Stavudine-Resistant E. coli	50 ug/ml Stavudine	1.641	1.714	1.612	1.65567	0.998793	99.8793	100
		Stavudine-Resistant E. coli	50 ug/ml Lamivudine	1.627	1.627	1.644	1.63267	0.984919	98.4919	98
		Stavudine-Resistant E. coli	50 ug/ml Zidovudine	0.284	0.283	0.275	0.280667	0.169314	16.9314	17
		Stavudine-Resistant E. coli	50 ug/ml Didanosine	1.225	1.225	1.232	1.22733	0.740398	74.0398	74
		Stavudine-Resistant E. coli	DMSO vehicle control	1.56	1.614	1.631	1.60167	0.966218	96.6218	97
		Stavudine-Resistant E. coli	50 ug/ml Dolutegravir	0.269	0.304	0.254	0.275667	0.172112	17.2112	17
		Stavudine-Resistant E. coli	50 ug/ml Raltegravir	1.552	1.527	1.591	1.55667	0.971904	97.1904	97
		Stavudine-Resistant E. coli	50 ug/ml Efavirenz	0.187	0.205	0.222	0.204667	0.127784	12.7784	13
		Dolutegravir-Resistant E. coli	untreated	1.626	1.609	1.632	1.62233			100
		Dolutegravir-Resistant E. coli	50 ug/ml Stavudine	1.601	1.547	1.615	1.58767	0.978632	97.8632	98
		Dolutegravir-Resistant E. coli	50 ug/ml Lamivudine	1.599	1.601	1.65	1.61667	0.996507	99.6507	100
		Dolutegravir-Resistant E. coli	50 ug/ml Zidovudine	0.209	0.191	0.194	0.198	0.122046	12.2046	12
		Dolutegravir-Resistant E. coli	50 ug/ml Didanosine	1.437	1.489	1.466	1.464	0.902404	90.2404	90
		Dolutegravir-Resistant E. coli	DMSO vehicle control	1.625	1.597	1.632	1.618	0.997329	99.7329	100
		Dolutegravir-Resistant E. coli	50 ug/ml Dolutegravir	1.266	1.235	1.326	1.27567	0.788422	78.8422	79
		Dolutegravir-Resistant E. coli	50 ug/ml Raltegravir	1.609	1.547	1.538	1.56467	0.967037	96.7037	97
		Dolutegravir-Resistant E. coli	50 ug/ml Efavirenz	1.236	1.116	1.163	1.17167	0.724145	72.4145	72
		Wild Type B. cereus	untreated	1.758	1.754	1.768	1.76			100
		Wild Type B. cereus	50 ug/ml Stavudine	1.766	1.747	1.678	1.73033	0.983144	98.3144	98
		Wild Type B. cereus	50 ug/ml Lamivudine	1.758	1.768	1.818	1.78133	1.01212	101.212	101
		Wild Type B. cereus	50 ug/ml Zidovudine	1.694	1.705	1.738	1.71233	0.972917	97.2917	97
		Wild Type B. cereus	50 ug/ml Didanosine	1.799	1.767	1.773	1.77967	1.01117	101.117	101
		Wild Type B. cereus	DMSO vehicle control	1.6	1.603	1.626	1.60967	0.914583	91.4583	91
		Wild Type B. cereus	50 ug/ml Dolutegravir	0.152	0.13	0.14	0.140667	0.0873887	8.73887	9
		Wild Type B. cereus	50 ug/ml Raltegravir	1.17	1.337	1.346	1.28433	0.797888	79.7888	80
		Wild Type B. cereus	50 ug/ml Efavirenz	0.096	0.117	0.23	0.147667	0.0917374	9.17374	9
		Raltegravir-Resistant B. cereus	untreated	1.624	1.645	1.632	1.63367			100
		Raltegravir-Resistant B. cereus	50 ug/ml Stavudine	1.674	1.59	1.633	1.63233	0.999184	99.9184	100
		Raltegravir-Resistant B. cereus	50 ug/ml Lamivudine	1.691	1.631	1.636	1.65267	1.01163	101.163	101
		Raltegravir-Resistant B. cereus	50 ug/ml Zidovudine	1.673	1.659	1.641	1.65767	1.01469	101.469	102
		Raltegravir-Resistant B. cereus	50 ug/ml Didanosine	1.615	1.619	1.598	1.61067	0.985921	98.5921	99
		Raltegravir-Resistant B. cereus	untreated	1.505	1.508	1.529	1.514			100
		Raltegravir-Resistant B. cereus	DMSO vehicle control	1.452	1.357	1.406	1.405	0.928005	92.8005	100
		Raltegravir-Resistant B. cereus	50 ug/ml Dolutegravir	1.03	1.039	1.071	1.04667	0.744958	74.4958	75
		Raltegravir-Resistant B. cereus	50 ug/ml Raltegravir	1.279	1.254	1.238	1.257	0.894662	89.4662	90
		Raltegravir-Resistant B. cereus	50 ug/ml Efavirenz	1.281	1.349	1.276	1.302	0.92669	92.669	93
		Dolutegravir-Resistant B. cereus	untreated	1.759	1.766	1.754	1.75967			100
		Dolutegravir-Resistant B. cereus	50 ug/ml Stavudine	1.744	1.781	1.693	1.73933	0.988445	98.8445	99
		Dolutegravir-Resistant B. cereus	50 ug/ml Lamivudine	1.778	1.759	1.748	1.76167	1.00114	100.114	100
		Dolutegravir-Resistant B. cereus	50 ug/ml Zidovudine	1.757	1.749	1.782	1.76267	1.0017	100.17	100
		Dolutegravir-Resistant B. cereus	50 ug/ml Didanosine	1.749	1.735	1.749	1.74433	0.991286	99.1286	99
		Dolutegravir-Resistant B. cereus	untreated	1.387	1.395	1.383	1.38833			100
		Dolutegravir-Resistant B. cereus	DMSO vehicle control	1.303	1.279	1.286	1.28933	0.928691	92.8691	93
		Dolutegravir-Resistant B. cereus	50 ug/ml Dolutegravir	0.822	0.837	0.813	0.824	0.63909	63.909	64
		Dolutegravir-Resistant B. cereus	50 ug/ml Raltegravir	1.252	1.3	1.302	1.28467	0.996381	99.6381	100
		Dolutegravir-Resistant B. cereus	50 ug/ml Efavirenz	1.051	1.051	1.064	1.05533	0.818511	81.8511	82
