# Supplementary material for: Bacteria exposed to antiviral drugs develop antibiotic cross-resistance and unique resistance profiles
Source: Commun Biol. 2023 Aug 12;6:837. doi: 10.1038/s42003-023-05177-3 (PMC10423222; doi:10.1038/s42003-023-05177-3)
Supplement: Supplementary file 10 — Supplementary Data 7 [file 42003_2023_5177_MOESM10_ESM.xlsx]

## Sheet: Supplementary Data 7
Supplementary Data 7: Stability of zidovudine-resistant E. coli (A) and dolutegravir-resistant B. cereus (B) phenotypes over 15 passages.
											Percent growth relative to untreated control (16hrs)	Percent growth relative to untreated control (24hrs)
	(A). Zidovudine-resistant E. coli
						Average absorbance (16hrs)				Average absorbance (24hrs)
	Pasasge Number
		Treatment Condition	Raw absorbance values (16 hours)				Raw absorbance values (24 hours)
	5	Untreated Control	0.909	0.909	0.893	0.903667	1.063	1.063	1.043	1.05633	100	100
		Amoxicillin 0.75 ug/ml	0.877	0.855	0.837	0.856333	1.027	1.004	0.996	1.009	94.7621	95.5191
		Chloramphenicol 1 ug/ml	0.981	0.973	0.963	0.972333	1.127	1.133	1.127	1.129	107.599	106.879
		Clarithromycin 5 ug/ml	0.954	0.963	0.964	0.960333	1.121	1.122	1.135	1.126	106.271	106.595
		Erythromycin 5 ug/ml	0.903	0.894	0.893	0.896667	1.074	1.049	1.057	1.06	99.2254	100.347
		Gentamicin 5 ug/ml	0.863	0.863	0.88	0.868667	0.993	0.994	1.016	1.001	96.1269	94.7618
		Oxytetracycline 5 ug/ml	0.854	0.854	0.851	0.853	1.016	1.014	1.008	1.01267	94.3932	95.8662
		Spectinomycin 10 ug/ml	0.873	0.869	0.87	0.870667	1.007	1.018	0.996	1.007	96.3482	95.3298
		Sulfamethoxazole 100 ug/ml	0.876	0.875	0.87	0.873667	1.015	0.991	0.991	0.999	96.6802	94.5724
		Tetracycline 0.1 ug/ml	0.876	0.863	0.846	0.861667	1.027	1.016	0.99	1.011	95.3523	95.7084
		Trimethoprim 0.01 ug/ml	0.913	0.917	0.921	0.917	1.069	1.08	1.107	1.08533	101.475	102.745
		Zidovudine 50 ug/ml	0.756	0.759	0.791	0.768667	0.91	0.911	0.911	0.910667	85.0609	86.2102
	10	Untreated Control	1.077	1.051	1.046	1.058	1.258	1.21	1.23	1.23267	100	100
		Amoxicillin 0.75 ug/ml	1.042	1.045	1.028	1.03833	1.215	1.222	1.202	1.213	98.1411	98.4045
		Chloramphenicol 1 ug/ml	0.953	0.945	0.964	0.954	1.094	1.095	1.116	1.10167	90.1701	89.3726
		Clarithromycin 5 ug/ml	0.916	0.926	0.934	0.925333	1.054	1.053	1.064	1.057	87.4606	85.7491
		Erythromycin 5 ug/ml	0.949	0.959	0.965	0.957667	1.106	1.132	1.155	1.131	90.5167	91.7523
		Gentamicin 5 ug/ml	0.943	0.941	0.934	0.939333	1.091	1.079	1.06	1.07667	88.7839	87.3445
		Oxytetracycline 5 ug/ml	0.771	0.776	0.763	0.77	1.005	1.01	0.997	1.004	72.7788	81.4494
		Spectinomycin 10 ug/ml	0.948	0.949	0.945	0.947333	1.126	1.115	1.096	1.11233	89.54	90.238
		Sulfamethoxazole 100 ug/ml	1.048	1.042	1.051	1.047	1.243	1.241	1.243	1.24233	98.9603	100.784
		Tetracycline 0.1 ug/ml	0.93	0.955	0.93	0.938333	1.119	1.148	1.141	1.136	88.6894	92.1579
		Trimethoprim 0.01 ug/ml	1.04	1.044	1.036	1.04	1.217	1.221	1.22	1.21933	98.2987	98.9183
		Zidovudine 50 ug/ml	0.785	0.784	0.802	0.790333	0.861	0.884	0.896	0.880333	74.7007	71.417
	15	Untreated Control	1.054	1.039	1.028	1.04033	1.245	1.249	1.216	1.23667	100	100
		Amoxicillin 0.75 ug/ml	1.025	1.012	1.009	1.01533	1.221	1.196	1.179	1.19867	97.5969	96.9272
		Chloramphenicol 1 ug/ml	0.938	0.928	0.929	0.931667	1.107	1.087	1.107	1.10033	89.5546	88.9757
		Clarithromycin 5 ug/ml	0.856	0.868	0.866	0.863333	1.004	1.032	1.028	1.02133	82.9862	82.5876
		Erythromycin 5 ug/ml	0.932	0.922	0.93	0.928	1.105	1.146	1.159	1.13667	89.2022	91.9137
		Gentamicin 5 ug/ml	0.95	0.966	0.953	0.956333	1.113	1.134	1.096	1.11433	91.9257	90.1078
		Oxytetracycline 5 ug/ml	0.774	0.778	0.77	0.774	1.015	0.992	0.989	0.998667	74.3992	80.7547
		Spectinomycin 10 ug/ml	0.951	0.951	0.955	0.952333	1.133	1.132	1.109	1.12467	91.5412	90.9434
		Sulfamethoxazole 100 ug/ml	1.053	1.047	1.044	1.048	1.252	1.26	1.329	1.28033	100.737	103.531
		Tetracycline 0.1 ug/ml	0.915	0.925	0.917	0.919	1.134	1.13	1.161	1.14167	88.3371	92.3181
		Trimethoprim 0.01 ug/ml	1.026	1.024	1.015	1.02167	1.252	1.258	1.241	1.25033	98.2057	101.105
		Zidovudine 50 ug/ml	0.782	0.771	0.795	0.782667	0.859	0.847	0.862	0.856	75.2323	69.2183
											Percent growth relative to untreated control (16hrs)	Percent growth relative to untreated control (24hrs)
	(B). Dolutegravir-resistant B. cereus
						Average absorbance (16hrs)				Average absorbance (24hrs)
	Pasasge Number
		Treatment Condition	Raw absorbance values (16 hours)				Raw absorbance values (24 hours)
	5	Untreated Control	1.622	1.643	1.698	1.65433	1.826	1.804	1.902	1.844	100	100
		Clarithromycin 0.1 ug/ml	1.694	1.741	1.759	1.73133	1.904	1.936	1.964	1.93467	104.654	104.917
		Erythromycin 1 ug/ml	1.636	1.645	1.667	1.64933	1.759	1.808	1.829	1.79867	99.6978	97.5416
		DMSO vehicle control	1.644	1.68	1.595	1.63967	1.887	1.892	1.844	1.87433	99.1134	101.645
		Dolutegravir 50 ug/ml	1.519	1.503	1.56	1.52733	1.727	1.723	1.772	1.74067	93.149	92.8686
		Raltegravir 50 ug/ml	1.67	1.676	1.678	1.67467	1.887	1.928	1.902	1.90567	102.135	101.672
		Efavirenz 50 ug/ml	1.669	1.68	1.663	1.67067	1.883	1.868	1.848	1.86633	101.891	99.5732
	10	Untreated Control	1.606	1.619	1.635	1.62	1.916	1.898	1.912	1.90867	100	100
		Clarithromycin 0.1 ug/ml	1.632	1.62	1.645	1.63233	1.898	1.861	1.866	1.875	100.761	98.2361
		Erythromycin 1 ug/ml	1.446	1.515	1.481	1.48067	1.724	1.769	1.746	1.74633	91.3992	91.4949
		DMSO vehicle control	1.681	1.666	1.679	1.67533	1.864	1.862	1.922	1.88267	103.416	98.6378
		Dolutegravir 50 ug/ml	1.629	1.571	1.572	1.59067	1.831	1.815	1.821	1.82233	94.9463	96.7953
		Raltegravir 50 ug/ml	1.69	1.681	1.673	1.68133	1.974	1.862	1.902	1.91267	100.358	101.593
		Efavirenz 50 ug/ml	1.694	1.687	1.686	1.689	1.809	1.822	1.846	1.82567	106.182	100.183
	15	Untreated Control	1.634	1.663	1.686	1.661	1.885	1.879	1.873	1.879	100	100
		Clarithromycin 0.1 ug/ml	1.604	1.607	1.637	1.616	1.865	1.821	1.835	1.84033	97.2908	97.9422
		Erythromycin 1 ug/ml	1.534	1.546	1.554	1.54467	1.759	1.775	1.772	1.76867	92.9962	94.1281
		DMSO vehicle control	1.706	1.703	1.701	1.70333	1.964	1.936	1.938	1.946	102.549	103.566
		Dolutegravir 50 ug/ml	1.57	1.585	1.573	1.576	1.77	1.792	1.781	1.781	92.5245	91.5211
		Raltegravir 50 ug/ml	1.713	1.732	1.716	1.72033	1.918	1.934	1.929	1.927	100.998	99.0236
		Efavirenz 50 ug/ml	1.679	1.658	1.665	1.66733	1.822	1.796	1.776	1.798	97.8865	92.3947
