# Supplementary material for: Bacteria exposed to antiviral drugs develop antibiotic cross-resistance and unique resistance profiles
Source: Commun Biol. 2023 Aug 12;6:837. doi: 10.1038/s42003-023-05177-3 (PMC10423222; doi:10.1038/s42003-023-05177-3)
Supplement: Supplementary file 11 — Supplementary Data 8 [file 42003_2023_5177_MOESM11_ESM.xlsx]

## Sheet: Supplementary Data 8
Supplementary Data 8: Classification and chemical structures of antibiotics tested on antiviral-resistant E. coli and B. cereus.
	Classification	Compound and Abbreviation	Chemical Structure
	B-Lactam	Amoxicillin
	Macrolide	Clarithromycin
		Erythromycin
	Chloramphenicol	Chloramphenicol
	Tetracycline	Tetracycline
		Oxytetracycline
	Aminoglycoside	Gentamicin
	Aminocyclitol	Spectinomycin
	Diaminopyrimidine	Trimethoprim
	Sulfonamide	Sulfamethoxazole
