# Supplementary material for: Bacteria exposed to antiviral drugs develop antibiotic cross-resistance and unique resistance profiles
Source: Commun Biol. 2023 Aug 12;6:837. doi: 10.1038/s42003-023-05177-3 (PMC10423222; doi:10.1038/s42003-023-05177-3)
Supplement: Supplementary file 12 — Supplementary Data 9 [file 42003_2023_5177_MOESM12_ESM.xlsx]

## Sheet: Supplementa
Supplementary Data 9: Results from t-tests to determine significance (p<0.05 and at least 10% difference in growth between wild type and resistant strain) of antibiotic effects on antiviral-resistant E. coli and B. cereus compared to effects on wild type E. coli and B. cereus.
	Bacteria Tested	Resistant Strain Tested	Antibiotic Tested	Antibiotic Concentration (ug/ml)	p-value from t-test	Mean Percent Growth WT	Mean Percent Growth Resistance Strain	Difference in means	At least 10% difference in growth between WT and resistant strain?	Significant difference in growth compared to WT treated?
	E. coli	Stavudine-resistant	Amoxicillin	0.75	3e-06	24.25	41.36	-17.1	Yes	Yes
	E. coli	Lamivudine-resistant	Amoxicillin	0.75	0.000344	24.25	7.348	16.91	Yes	Yes
	E. coli	Didanosine-resistant	Amoxicillin	0.75	0.00043	24.25	8.645	15.61	Yes	Yes
	E. coli	Zidovudine-resistant	Amoxicillin	0.75	<0.000001	24.25	97.13	-72.88	Yes	Yes
	E. coli	Raltegravir-resistant	Amoxicillin	0.75	2.4e-05	24.25	62.12	-37.87	Yes	Yes
	E. coli	Dolutegravir-resistant	Amoxicillin	0.75	1.9e-05	24.25	90.46	-66.2	Yes	Yes
	E. coli	Stavudine-resistant	Chloramphenicol	1	0.015038	7.289	6.767	0.522	No	No
	E. coli	Lamivudine-resistant	Chloramphenicol	1	0.136022	7.289	7.348	-0.059	No	No
	E. coli	Didanosine-resistant	Chloramphenicol	1	4.8e-05	7.289	8.645	-1.356	No	No
	E. coli	Zidovudine-resistant	Chloramphenicol	1	<0.000001	7.289	87.01	-79.72	Yes	Yes
	E. coli	Raltegravir-resistant	Chloramphenicol	1	0.030342	7.289	9.002	-1.713	No	No
	E. coli	Dolutegravir-resistant	Chloramphenicol	1	0.00381	7.289	12.51	-5.217	No	No
	E. coli	Stavudine-resistant	Clarithromycin	5	0.040082	8.388	7.583	0.805	No	No
	E. coli	Lamivudine-resistant	Clarithromycin	5	0.06815	8.388	8.15	0.2387	No	No
	E. coli	Didanosine-resistant	Clarithromycin	5	0.01385	8.388	10.06	-1.668	No	No
	E. coli	Zidovudine-resistant	Clarithromycin	5	7.3e-06	8.388	81.59	-73.2	Yes	Yes
	E. coli	Raltegravir-resistant	Clarithromycin	5	0.011659	8.388	35.59	-27.2	Yes	Yes
	E. coli	Dolutegravir-resistant	Clarithromycin	5	0.000428	8.388	72.59	-64.2	Yes	Yes
	E. coli	Stavudine-resistant	Erythromycin	5	0.011507	10.61	8.879	1.735	No	No
	E. coli	Lamivudine-resistant	Erythromycin	5	0.000284	10.61	37.89	-27.28	Yes	Yes
	E. coli	Didanosine-resistant	Erythromycin	5	0.256902	10.61	21.05	-10.44	Yes	No
	E. coli	Zidovudine-resistant	Erythromycin	5	2e-06	10.61	84.81	-74.2	Yes	Yes
	E. coli	Raltegravir-resistant	Erythromycin	5	6e-06	10.61	90.66	-80.05	Yes	Yes
	E. coli	Dolutegravir-resistant	Erythromycin	5	<0.000001	10.61	95.91	-85.29	Yes	Yes
	E. coli	Stavudine-resistant	Gentamicin	5	0.006502	32.48	25.91	6.572	No	No
	E. coli	Lamivudine-resistant	Gentamicin	5	0.000464	32.48	23.19	9.293	No	No
	E. coli	Didanosine-resistant	Gentamicin	5	2.7e-05	32.48	9.074	23.41	Yes	Yes
	E. coli	Zidovudine-resistant	Gentamicin	5	0.002358	32.48	91.44	-58.96	Yes	Yes
	E. coli	Raltegravir-resistant	Gentamicin	5	0.00536	32.48	45.94	-13.45	Yes	Yes
	E. coli	Dolutegravir-resistant	Gentamicin	5	0.173967	32.48	26.72	5.763	No	No
	E. coli	Stavudine-resistant	Oxytetracycline	5	0.730761	69.6	68.04	1.563	No	No
	E. coli	Lamivudine-resistant	Oxytetracycline	5	0.935103	69.6	69.28	0.3207	No	No
	E. coli	Didanosine-resistant	Oxytetracycline	5	0.307998	69.6	64.94	4.659	No	No
	E. coli	Zidovudine-resistant	Oxytetracycline	5	0.171111	69.6	76.76	-7.155	No	No
	E. coli	Raltegravir-resistant	Oxytetracycline	5	0.033142	69.6	37.18	32.42	Yes	Yes
	E. coli	Dolutegravir-resistant	Oxytetracycline	5	0.035984	69.6	87.25	-17.64	Yes	Yes
	E. coli	Stavudine-resistant	Spectinomycin	10	0.000252	54.07	78.58	-24.51	Yes	Yes
	E. coli	Lamivudine-resistant	Spectinomycin	10	0.826941	54.07	53.69	0.383	No	No
	E. coli	Didanosine-resistant	Spectinomycin	10	0.002332	54.07	46.12	7.95	No	No
	E. coli	Zidovudine-resistant	Spectinomycin	10	0.000112	54.07	83.7	-29.62	Yes	Yes
	E. coli	Raltegravir-resistant	Spectinomycin	10	0.001658	54.07	62.42	-8.35	No	No
	E. coli	Dolutegravir-resistant	Spectinomycin	10	2.8e-05	54.07	77.24	-23.16	Yes	Yes
	E. coli	Stavudine-resistant	Sulfamethoxazole	100	0.261283	55.41	64.38	-8.973	No	No
	E. coli	Lamivudine-resistant	Sulfamethoxazole	100	0.072006	55.41	51.29	4.124	No	No
	E. coli	Didanosine-resistant	Sulfamethoxazole	100	0.00688	55.41	69.33	-13.92	Yes	Yes
	E. coli	Zidovudine-resistant	Sulfamethoxazole	100	4e-06	55.41	96.5	-41.09	Yes	Yes
	E. coli	Raltegravir-resistant	Sulfamethoxazole	100	0.018714	55.41	61.32	-5.914	No	No
	E. coli	Dolutegravir-resistant	Sulfamethoxazole	100	0.003303	55.41	69.5	-14.09	Yes	Yes
	E. coli	Stavudine-resistant	Tetracycline	0.1	0.468027	14.7	12.87	1.835	No	No
	E. coli	Lamivudine-resistant	Tetracycline	0.1	0.455348	14.7	12.81	1.891	No	No
	E. coli	Didanosine-resistant	Tetracycline	0.1	0.38177	14.7	16.99	-2.287	No	No
	E. coli	Zidovudine-resistant	Tetracycline	0.1	0.000661	14.7	93.87	-79.16	Yes	Yes
	E. coli	Raltegravir-resistant	Tetracycline	0.1	0.967793	14.7	14.8	-0.09667	No	No
	E. coli	Dolutegravir-resistant	Tetracycline	0.1	0.002955	14.7	49.08	-34.38	Yes	Yes
	E. coli	Stavudine-resistant	Trimethoprim	0.01	0.291388	6.622	7.029	-0.4063	No	No
	E. coli	Lamivudine-resistant	Trimethoprim	0.01	0.000617	6.622	74.81	-68.19	Yes	Yes
	E. coli	Didanosine-resistant	Trimethoprim	0.01	0.001649	6.622	6.453	0.1693	No	No
	E. coli	Zidovudine-resistant	Trimethoprim	0.01	0.000234	6.622	84.03	-77.41	Yes	Yes
	E. coli	Raltegravir-resistant	Trimethoprim	0.01	0.010825	6.622	8.295	-1.673	No	No
	E. coli	Dolutegravir-resistant	Trimethoprim	0.01	0.001701	6.622	10.58	-3.957	No	Yes
	B. cereus	Raltegravir-resistant	Amoxicillin	50	0.198228	7.149	5.871	1.278	No	No
	B. cereus	Dolutegravir-resistant	Amoxicillin	50	0.84007	7.149	7.305	-0.1557	No	No
	B. cereus	Raltegravir-resistant	Chloramphenicol	0.5	0.014763	48.23	34.59	13.64	Yes	Yes
	B. cereus	Dolutegravir-resistant	Chloramphenicol	0.5	0.003038	48.23	12.69	35.54	Yes	Yes
	B. cereus	Raltegravir-resistant	Clarithromycin	0.1	2.4e-05	8.407	74.89	-66.49	Yes	Yes
	B. cereus	Dolutegravir-resistant	Clarithromycin	0.1	<0.000001	8.407	102.5	-94.09	Yes	Yes
	B. cereus	Raltegravir-resistant	Erythromycin	1	0.000278	7.035	76.54	-69.51	Yes	Yes
	B. cereus	Dolutegravir-resistant	Erythromycin	1	<0.000001	7.035	89.33	-82.3	Yes	Yes
	B. cereus	Raltegravir-resistant	Gentamicin	5	0.110242	7.259	17.39	-10.13	Yes	No
	B. cereus	Dolutegravir-resistant	Gentamicin	5	1e-05	7.259	103	-95.78	Yes	Yes
	B. cereus	Raltegravir-resistant	Oxytetracycline	20	<0.000001	77.48	29.43	48.05	Yes	Yes
	B. cereus	Dolutegravir-resistant	Oxytetracycline	20	<0.000001	77.48	16.1	61.38	Yes	Yes
	B. cereus	Raltegravir-resistant	Spectinomycin	100	0.001953	47.89	12.68	35.21	Yes	Yes
	B. cereus	Dolutegravir-resistant	Spectinomycin	100	0.00168	47.89	9.609	38.28	Yes	Yes
	B. cereus	Raltegravir-resistant	Sulfamethoxazole	100	0.471824	40.25	47.27	-7.027	No	No
	B. cereus	Dolutegravir-resistant	Sulfamethoxazole	100	0.821351	40.25	42.3	-2.052	No	No
	B. cereus	Raltegravir-resistant	Tetracycline	0.5	0.010959	44.62	10.09	34.53	Yes	Yes
	B. cereus	Dolutegravir-resistant	Tetracycline	0.5	0.010531	44.62	9.289	35.33	Yes	Yes
	B. cereus	Raltegravir-resistant	Trimethoprim	200	0.019815	36.3	9.257	27.04	Yes	Yes
	B. cereus	Dolutegravir-resistant	Trimethoprim	200	0.02049	36.3	9.816	26.48	Yes	Yes
