# Supplementary material for: Bacteria exposed to antiviral drugs develop antibiotic cross-resistance and unique resistance profiles
Source: Commun Biol. 2023 Aug 12;6:837. doi: 10.1038/s42003-023-05177-3 (PMC10423222; doi:10.1038/s42003-023-05177-3)
Supplement: Supplementary file 13 — Supplementary Data 10 [file 42003_2023_5177_MOESM13_ESM.xlsx]

## Sheet: Supplementary Data 10
Supplementary Data 10: Absorbance values at 16-hour timepoint for E. coli or B. cereus wild type and antiviral-resistant strains treated with antibiotics. Mean absorbance was calculated from n=3 absorbance values, and percent change in growth was calculated comparing antibiotic-treated to untreated bacteria. Mean, maximum, and minimum percent change were calculated from mean, maximum and minimum …
E. coli
	Bacteria Tested	Strain Tested	Antibiotic Treatment	Concentration of Antibiotic (ug/ml)	Absorbance values (600nm) at 16-hour timepoint			Mean	Mean Percent change (treated/untreated)	*100	Max	Max Percent change (treated/untreated)	*100	Min	Min Percent change (treated/untreated)	*100
	E. coli	Wild Type	untreated	--------	1.655	1.66	1.713	1.676			1.713			1.655
	E. coli	Wild Type	Amoxicillin	0.75	0.403	0.425	0.392	0.406667	0.242641	24.2641	0.425	0.248103	24.8103	0.392	0.236858	23.6858
	E. coli	Wild Type	Chloramphenicol	1	0.12	0.125	0.123	0.122667	0.0731901	7.31901	0.125	0.0729714	7.29714	0.12	0.0725076	7.25076
	E. coli	Wild Type	Clarithromycin	5	0.144	0.143	0.133	0.14	0.0835322	8.35322	0.144	0.084063	8.4063	0.133	0.0803625	8.03625
	E. coli	Wild Type	Erythromycin	5	0.171	0.191	0.168	0.176667	0.10541	10.541	0.191	0.1115	11.15	0.168	0.101511	10.1511
	E. coli	Wild Type	Gentamicin	5	0.544	0.531	0.562	0.545667	0.325577	32.5577	0.562	0.328079	32.8079	0.531	0.320846	32.0846
	E. coli	Wild Type	Oxytetracycline	5	1.042	1.276	1.27	1.196	0.713604	71.3604	1.276	0.744892	74.4892	1.042	0.629607	62.9607
	E. coli	Wild Type	Spectinomycin	10	0.943	0.904	0.877	0.908	0.541766	54.1766	0.943	0.550496	55.0496	0.877	0.529909	52.9909
	E. coli	Wild Type	Sulfamethoxazole	100	0.882	0.928	0.983	0.931	0.555489	55.5489	0.983	0.573847	57.3847	0.882	0.532931	53.2931
	E. coli	Wild Type	Tetracycline	0.1	0.295	0.179	0.305	0.259667	0.154932	15.4932	0.305	0.17805	17.805	0.179	0.108157	10.8157
	E. coli	Wild Type	Trimethoprim	0.01	0.11	0.11	0.113	0.111	0.0662291	6.62291	0.113	0.0659661	6.59661	0.11	0.0664653	6.64653
	E. coli	Stavudine-resistant	untreated	--------	1.755	1.786	1.75	1.76367			1.786			1.75
	E. coli	Stavudine-resistant	Amoxicillin	0.75	0.714	0.747	0.732	0.731	0.414477	41.4477	0.747	0.418253	41.8253	0.714	0.408	40.8
	E. coli	Stavudine-resistant	Chloramphenicol	1	0.12	0.123	0.116	0.119667	0.0678511	6.78511	0.123	0.068869	6.8869	0.116	0.0662857	6.62857
	E. coli	Stavudine-resistant	Clarithromycin	5	0.141	0.128	0.13	0.133	0.0754111	7.54111	0.141	0.0789474	7.89474	0.128	0.0731429	7.31429
	E. coli	Stavudine-resistant	Erythromycin	5	0.218	0.492	0.506	0.405333	0.229824	22.9824	0.506	0.283315	28.3315	0.218	0.124571	12.4571
	E. coli	Stavudine-resistant	Gentamicin	5	0.434	0.485	0.445	0.454667	0.257796	25.7796	0.485	0.271557	27.1557	0.434	0.248	24.8
	E. coli	Stavudine-resistant	Oxytetracycline	5	1.111	1.258	1.28	1.21633	0.689662	68.9662	1.28	0.716685	71.6685	1.111	0.634857	63.4857
	E. coli	Stavudine-resistant	Spectinomycin	10	1.432	1.338	1.415	1.395	0.790966	79.0966	1.432	0.801792	80.1792	1.338	0.764571	76.4571
	E. coli	Stavudine-resistant	Sulfamethoxazole	100	0.954	1.095	1.334	1.12767	0.639388	63.9388	1.334	0.74692	74.692	0.954	0.545143	54.5143
	E. coli	Stavudine-resistant	Tetracycline	0.1	0.212	0.227	0.243	0.227333	0.128898	12.8898	0.243	0.136058	13.6058	0.212	0.121143	12.1143
	E. coli	Stavudine-resistant	Trimethoprim	0.01	0.114	0.134	0.126	0.124667	0.0706861	7.06861	0.134	0.075028	7.5028	0.114	0.0651429	6.51429
	E. coli	Lamivudine-resistant	untreated	--------	1.623	1.601	1.559	1.59433			1.623			1.559
	E. coli	Lamivudine-resistant	Amoxicillin	0.75	0.433	0.414	0.609	0.485333	0.304411	30.4411	0.609	0.375231	37.5231	0.414	0.265555	26.5555
	E. coli	Lamivudine-resistant	Chloramphenicol	1	0.12	0.117	0.114	0.117	0.0733849	7.33849	0.12	0.0739372	7.39372	0.114	0.0731238	7.31238
	E. coli	Lamivudine-resistant	Clarithromycin	5	0.125	0.132	0.134	0.130333	0.0817479	8.17479	0.134	0.0825632	8.25632	0.125	0.0801796	8.01796
	E. coli	Lamivudine-resistant	Erythromycin	5	0.566	0.635	0.628	0.609667	0.382396	38.2396	0.635	0.391251	39.1251	0.566	0.363053	36.3053
	E. coli	Lamivudine-resistant	Gentamicin	5	0.361	0.377	0.371	0.369667	0.231863	23.1863	0.377	0.232286	23.2286	0.361	0.231559	23.1559
	E. coli	Lamivudine-resistant	Oxytetracycline	5	1.118	1.059	1.144	1.107	0.694334	69.4334	1.144	0.704868	70.4868	1.059	0.679282	67.9282
	E. coli	Lamivudine-resistant	Spectinomycin	10	0.906	0.902	0.793	0.867	0.543801	54.3801	0.906	0.558226	55.8226	0.793	0.508659	50.8659
	E. coli	Lamivudine-resistant	Sulfamethoxazole	100	0.796	0.825	0.835	0.818667	0.513485	51.3485	0.835	0.514479	51.4479	0.796	0.510584	51.0584
	E. coli	Lamivudine-resistant	Tetracycline	0.1	0.217	0.193	0.197	0.202333	0.126908	12.6908	0.217	0.133703	13.3703	0.193	0.123797	12.3797
	E. coli	Lamivudine-resistant	Trimethoprim	0.01	1.241	1.255	1.116	1.204	0.755175	75.5175	1.255	0.773259	77.3259	1.116	0.715843	71.5843
	E. coli	Didanosine-resistant	untreated	--------	1.629	1.652	1.654	1.645			1.654			1.629
	E. coli	Didanosine-resistant	Amoxicillin	0.75	0.665	0.561	0.585	0.603667	0.366971	36.6971	0.665	0.402056	40.2056	0.561	0.344383	34.4383
	E. coli	Didanosine-resistant	Chloramphenicol	1	0.143	0.141	0.142	0.142	0.0863222	8.63222	0.143	0.0864571	8.64571	0.141	0.0865562	8.65562
	E. coli	Didanosine-resistant	Clarithromycin	5	0.167	0.158	0.172	0.165667	0.100709	10.0709	0.172	0.10399	10.399	0.158	0.096992	9.6992
	E. coli	Didanosine-resistant	Erythromycin	5	0.501	0.516	0.139	0.385333	0.234245	23.4245	0.516	0.311971	31.1971	0.139	0.0853284	8.53284
	E. coli	Didanosine-resistant	Gentamicin	5	0.163	0.146	0.136	0.148333	0.0901722	9.01722	0.163	0.098549	9.8549	0.136	0.0834868	8.34868
	E. coli	Didanosine-resistant	Oxytetracycline	5	1.023	1.071	1.11	1.068	0.64924	64.924	1.11	0.6711	67.11	1.023	0.627993	62.7993
	E. coli	Didanosine-resistant	Spectinomycin	10	0.746	0.755	0.77	0.757	0.460182	46.0182	0.77	0.465538	46.5538	0.746	0.45795	45.795
	E. coli	Didanosine-resistant	Sulfamethoxazole	100	1.133	1.148	1.131	1.13733	0.691388	69.1388	1.148	0.694075	69.4075	1.131	0.694291	69.4291
	E. coli	Didanosine-resistant	Tetracycline	0.1	0.277	0.281	0.28	0.279333	0.169807	16.9807	0.281	0.169891	16.9891	0.277	0.170043	17.0043
	E. coli	Didanosine-resistant	Trimethoprim	0.01	0.106	0.105	0.107	0.106	0.0644377	6.44377	0.107	0.0646917	6.46917	0.105	0.0644567	6.44567
	E. coli	Zidovudine-resistant	untreated	--------	0.912	0.92	0.91	0.914			0.92			0.91
	E. coli	Zidovudine-resistant	Amoxicillin	0.75	0.888	0.889	0.888	0.888333	0.971918	97.1918	0.889	0.966304	96.6304	0.888	0.975824	97.5824
	E. coli	Zidovudine-resistant	Chloramphenicol	1	0.79	0.795	0.802	0.795667	0.870532	87.0532	0.802	0.871739	87.1739	0.79	0.868132	86.8132
	E. coli	Zidovudine-resistant	Clarithromycin	5	0.732	0.749	0.76	0.747	0.817287	81.7287	0.76	0.826087	82.6087	0.732	0.804396	80.4396
	E. coli	Zidovudine-resistant	Erythromycin	5	0.77	0.781	0.778	0.776333	0.84938	84.938	0.781	0.848913	84.8913	0.77	0.846154	84.6154
	E. coli	Zidovudine-resistant	Gentamicin	5	0.841	0.785	0.887	0.837667	0.916484	91.6484	0.887	0.96413	96.413	0.785	0.862637	86.2637
	E. coli	Zidovudine-resistant	Oxytetracycline	5	0.695	0.692	0.714	0.700333	0.766229	76.6229	0.714	0.776087	77.6087	0.692	0.76044	76.044
	E. coli	Zidovudine-resistant	Spectinomycin	10	0.772	0.758	0.77	0.766667	0.838804	83.8804	0.772	0.83913	83.913	0.758	0.832967	83.2967
	E. coli	Zidovudine-resistant	Sulfamethoxazole	100	0.876	0.884	0.889	0.883	0.966083	96.6083	0.889	0.966304	96.6304	0.876	0.962637	96.2637
	E. coli	Zidovudine-resistant	Tetracycline	0.1	0.855	0.859	0.862	0.858667	0.93946	93.946	0.862	0.936957	93.6957	0.855	0.93956	93.956
	E. coli	Zidovudine-resistant	Trimethoprim	0.01	0.792	0.766	0.746	0.768	0.840263	84.0263	0.792	0.86087	86.087	0.746	0.81978	81.978
	E. coli	Raltegravir-resistant	untreated	--------	1.517	1.5	1.495	1.504			1.517			1.495
	E. coli	Raltegravir-resistant	Amoxicillin	0.75	0.928	0.945	0.927	0.933333	0.620567	62.0567	0.945	0.62294	62.294	0.927	0.620067	62.0067
	E. coli	Raltegravir-resistant	Chloramphenicol	1	0.127	0.132	0.145	0.134667	0.089539	8.9539	0.145	0.0955834	9.55834	0.127	0.0849498	8.49498
	E. coli	Raltegravir-resistant	Clarithromycin	5	0.621	0.459	0.505	0.528333	0.351285	35.1285	0.621	0.409361	40.9361	0.459	0.307023	30.7023
	E. coli	Raltegravir-resistant	Erythromycin	5	1.355	1.367	1.374	1.36533	0.907801	90.7801	1.374	0.905735	90.5735	1.355	0.906355	90.6355
	E. coli	Raltegravir-resistant	Gentamicin	5	0.658	0.726	0.689	0.691	0.459441	45.9441	0.726	0.478576	47.8576	0.658	0.440134	44.0134
	E. coli	Raltegravir-resistant	Oxytetracycline	5	0.298	0.803	0.644	0.581667	0.386746	38.6746	0.803	0.529334	52.9334	0.298	0.199331	19.9331
	E. coli	Raltegravir-resistant	Spectinomycin	10	0.969	0.913	0.93	0.937333	0.623227	62.3227	0.969	0.638761	63.8761	0.913	0.610702	61.0702
	E. coli	Raltegravir-resistant	Sulfamethoxazole	100	0.953	0.905	0.898	0.918667	0.610816	61.0816	0.953	0.628214	62.8214	0.898	0.600669	60.0669
	E. coli	Raltegravir-resistant	Tetracycline	0.1	0.202	0.238	0.24	0.226667	0.150709	15.0709	0.24	0.158207	15.8207	0.202	0.135117	13.5117
	E. coli	Raltegravir-resistant	Trimethoprim	0.01	0.128	0.119	0.13	0.125667	0.083555	8.3555	0.13	0.0856955	8.56955	0.119	0.0795987	7.95987
	E. coli	Dolutegravir-resistant	untreated	--------	1.575	1.597	1.619	1.597			1.619			1.575
	E. coli	Dolutegravir-resistant	Amoxicillin	0.75	1.519	1.516	1.516	1.517	0.904412	90.4412	1.519	0.905244	90.5244	1.516	0.903995	90.3995
	E. coli	Dolutegravir-resistant	Chloramphenicol	1	0.22	0.201	0.204	0.208333	0.124205	12.4205	0.22	0.131108	13.1108	0.201	0.119857	11.9857
	E. coli	Dolutegravir-resistant	Clarithromycin	5	1.223	1.178	1.256	1.219	0.726749	72.6749	1.256	0.74851	74.851	1.178	0.702445	70.2445
	E. coli	Dolutegravir-resistant	Erythromycin	1	1.62	1.615	1.596	1.61033	0.960056	96.0056	1.62	0.965435	96.5435	1.596	0.951699	95.1699
	E. coli	Dolutegravir-resistant	Gentamicin	5	0.332	0.491	0.44	0.421	0.271964	27.1964	0.491	0.312938	31.2938	0.332	0.21671	21.671
	E. coli	Dolutegravir-resistant	Oxytetracycline	5	1.373	1.412	1.4	1.395	0.873513	87.3513	1.412	0.872143	87.2143	1.373	0.871746	87.1746
	E. coli	Dolutegravir-resistant	Spectinomycin	10	1.231	1.272	1.196	1.233	0.772073	77.2073	1.272	0.78567	78.567	1.196	0.759365	75.9365
	E. coli	Dolutegravir-resistant	Sulfamethoxazole	100	1.113	1.112	1.106	1.11033	0.695262	69.5262	1.113	0.687461	68.7461	1.106	0.702222	70.2222
	E. coli	Dolutegravir-resistant	Tetracycline	0.1	0.855	0.885	0.667	0.802333	0.5024	50.24	0.885	0.546634	54.6634	0.667	0.423492	42.3492
	E. coli	Dolutegravir-resistant	Trimethoprim	0.01	0.169	0.176	0.162	0.169	0.105823	10.5823	0.176	0.108709	10.8709	0.162	0.102857	10.2857
B. cereus
	B. cereus	Wild Type	untreated	--------	1.767	1.713	1.683	1.721			1.767			1.683
	B. cereus	Wild Type	Amoxicillin	50	0.149	0.103	0.104	0.118667	0.0689522	6.89522	0.149	0.0843237	8.43237	0.103	0.0612002	6.12002
	B. cereus	Wild Type	Chloramphenicol	0.5	0.915	0.757	0.803	0.825	0.479372	47.9372	0.915	0.517827	51.7827	0.757	0.449792	44.9792
	B. cereus	Wild Type	Clarithromycin	0.1	0.128	0.158	0.159	0.148333	0.0861902	8.61902	0.159	0.089983	8.9983	0.128	0.0760547	7.60547
	B. cereus	Wild Type	Erythromycin	1	0.12	0.114	0.129	0.121	0.070308	7.0308	0.129	0.0730051	7.30051	0.114	0.0677362	6.77362
	B. cereus	Wild Type	Gentamicin	5	0.122	0.128	0.126	0.125333	0.0728259	7.28259	0.128	0.0724392	7.24392	0.122	0.0724896	7.24896
	B. cereus	Wild Type	Oxytetracycline	20	1.355	1.364	1.302	1.34033	0.778811	77.8811	1.364	0.77193	77.193	1.302	0.773619	77.3619
	B. cereus	Wild Type	Spectinomycin	100	0.896	0.762	0.804	0.820667	0.476855	47.6855	0.896	0.507074	50.7074	0.762	0.452763	45.2763
	B. cereus	Wild Type	Sulfamethoxazole	100	0.973	0.522	0.466	0.653667	0.379818	37.9818	0.973	0.550651	55.0651	0.466	0.276887	27.6887
	B. cereus	Wild Type	Tetracycline	0.5	0.798	0.64	0.895	0.777667	0.451869	45.1869	0.895	0.506508	50.6508	0.64	0.380273	38.0273
	B. cereus	Wild Type	Trimethoprim	200	0.644	0.495	0.756	0.631667	0.367035	36.7035	0.756	0.427844	42.7844	0.495	0.294118	29.4118
	B. cereus	Dolutegravir-resistant	untreated		1.387	1.395	1.383	1.38833			1.395			1.383
	B. cereus	Dolutegravir-resistant	Amoxicillin	50	0.101	0.101	0.102	0.101333	0.0729892	7.29892	0.102	0.0731183	7.31183	0.101	0.0730296	7.30296
	B. cereus	Dolutegravir-resistant	Chloramphenicol	0.5	0.174	0.178	0.178	0.176667	0.127251	12.7251	0.178	0.127599	12.7599	0.174	0.125813	12.5813
	B. cereus	Dolutegravir-resistant	Clarithromycin	0.1	1.405	1.439	1.435	1.42633	1.02737	102.737	1.439	1.03154	103.154	1.405	1.01591	101.591
	B. cereus	Dolutegravir-resistant	Erythromycin	1	1.251	1.228	1.25	1.243	0.895318	89.5318	1.251	0.896774	89.6774	1.228	0.887925	88.7925
	B. cereus	Dolutegravir-resistant	Gentamicin	5	1.435	1.444	1.417	1.432	1.03145	103.145	1.444	1.03513	103.513	1.417	1.02458	102.458
	B. cereus	Dolutegravir-resistant	Oxytetracycline	20	0.214	0.225	0.233	0.224	0.161345	16.1345	0.233	0.167025	16.7025	0.214	0.154736	15.4736
	B. cereus	Dolutegravir-resistant	Spectinomycin	100	0.134	0.133	0.133	0.133333	0.0960384	9.60384	0.134	0.0960573	9.60573	0.133	0.0961678	9.61678
	B. cereus	Dolutegravir-resistant	Sulfamethoxazole	100	0.601	0.587	0.574	0.587333	0.423049	42.3049	0.601	0.430824	43.0824	0.574	0.41504	41.504
	B. cereus	Dolutegravir-resistant	Tetracycline	0.5	0.129	0.129	0.129	0.129	0.0929172	9.29172	0.129	0.0924731	9.24731	0.129	0.0932755	9.32755
	B. cereus	Dolutegravir-resistant	Trimethoprim	200	0.135	0.132	0.141	0.136	0.0979592	9.79592	0.141	0.101075	10.1075	0.132	0.0954447	9.54447
	B. cereus	Raltegravir-resistant	untreated	--------	1.76	1.697	1.634	1.697			1.76			1.634
	B. cereus	Raltegravir-resistant	Amoxicillin	50	0.1	0.099	0.1	0.0996667	0.0587311	5.87311	0.1	0.0568182	5.68182	0.099	0.0605875	6.05875
	B. cereus	Raltegravir-resistant	Chloramphenicol	0.5	0.592	0.581	0.588	0.587	0.345905	34.5905	0.592	0.336364	33.6364	0.581	0.355569	35.5569
	B. cereus	Raltegravir-resistant	Clarithromycin	0.1	1.252	1.268	1.289	1.26967	0.748183	74.8183	1.289	0.732386	73.2386	1.252	0.766218	76.6218
	B. cereus	Raltegravir-resistant	Erythromycin	1	1.287	1.298	1.309	1.298	0.764879	76.4879	1.309	0.74375	74.375	1.287	0.787638	78.7638
	B. cereus	Raltegravir-resistant	Gentamicin	5	0.228	0.425	0.188	0.280333	0.165193	16.5193	0.425	0.241477	24.1477	0.188	0.115055	11.5055
	B. cereus	Raltegravir-resistant	Oxytetracycline	20	0.521	0.48	0.491	0.497333	0.293066	29.3066	0.521	0.296023	29.6023	0.48	0.293758	29.3758
	B. cereus	Raltegravir-resistant	Spectinomycin	100	0.216	0.209	0.221	0.215333	0.126891	12.6891	0.221	0.125568	12.5568	0.209	0.127907	12.7907
	B. cereus	Raltegravir-resistant	Sulfamethoxazole	100	0.757	0.78	0.854	0.797	0.469652	46.9652	0.854	0.485227	48.5227	0.757	0.46328	46.328
	B. cereus	Raltegravir-resistant	Tetracycline	0.5	0.172	0.174	0.168	0.171333	0.100962	10.0962	0.174	0.0988636	9.88636	0.168	0.102815	10.2815
	B. cereus	Raltegravir-resistant	Trimethoprim	200	0.162	0.163	0.15	0.158333	0.0933019	9.33019	0.163	0.0926136	9.26136	0.15	0.0917993	9.17993
