# Supplementary material for: Bacteria exposed to antiviral drugs develop antibiotic cross-resistance and unique resistance profiles
Source: Commun Biol. 2023 Aug 12;6:837. doi: 10.1038/s42003-023-05177-3 (PMC10423222; doi:10.1038/s42003-023-05177-3)
Supplement: Supplementary file 14 — Supplementary Data 11 [file 42003_2023_5177_MOESM14_ESM.xlsx]

## Sheet: Supplementary Data 11
Supplementary Data 11: Absorbance values at specified time points for multidrug-resistant positive control E. coli (ATCC BAA-2471). Expected resistance indicated based on reported susceptibility profile and resistance characteristics.
	Expected Resistance	Condition Tested	Raw absorbance values (600nm) at 8-hour timepoint			Mean Absorbance	Percent change (treated/untreated)	*100	Percent growth relative to untreated (Rounded %)		Raw absorbance values (600nm) at 16-hour timepoint			Mean Absorbance	Percent change (treated/untreated)	*100	Percent growth relative to untreated (Rounded %)		Raw absorbance values (600nm) at 24-hour timepoint			Mean Absorbance	Percent change (treated/untreated)	*100	Percent growth relative to untreated (Rounded %)
		Untreated (control)	0.851	0.845	0.842	0.846			100		0.919	0.912	0.911	0.914			100		1.106	1.1	1.096	1.10067			100
	Yes	Amoxicillin 0.75 ug/ml	0.835	0.851	0.846	0.844	0.997636	99.7636	100		0.919	0.926	0.916	0.920333	1.00693	100.693	101		1.05	1.043	1.061	1.05133	0.955179	95.5179	96
	N/A	Chloramphenicol 1 ug/ml	0.258	0.261	0.264	0.261	0.308511	30.8511	31		0.67	0.671	0.673	0.671333	0.7345	73.45	73		0.703	0.734	0.705	0.714	0.648698	64.8698	65
	N/A	Clarithromycin 5 ug/ml	0.784	0.784	0.793	0.787	0.93026	93.026	93		0.876	0.879	0.889	0.881333	0.96426	96.426	96		1.058	1.053	1.061	1.05733	0.96063	96.063	96
	N/A	Erythromycin 5 ug/ml	0.822	0.828	0.819	0.823	0.972813	97.2813	97		0.906	0.91	0.901	0.905667	0.990883	99.0883	99		1.09	1.069	1.087	1.082	0.983041	98.3041	98
	Yes	Gentamicin 3 ug/ml	0.142	0.136	0.14	0.139333	0.164697	16.4697	16		0.721	0.703	0.72	0.714667	0.781911	78.1911	78		0.821	0.803	0.82	0.814667	0.740157	74.0157	74
	Yes	Gentamicin 5 ug/ml	0.135	0.134	0.134	0.134333	0.158786	15.8786	16		0.223	0.223	0.205	0.217	0.237418	23.7418	24		0.435	0.461	0.403	0.433	0.393398	39.3398	39
	N/A	Oxytetracycline 5 ug/ml	0.833	0.846	0.852	0.843667	0.997242	99.7242	100		0.915	0.928	0.933	0.925333	1.0124	101.24	101		1.097	1.093	1.103	1.09767	0.997274	99.7274	100
	N/A	Spectinomycin 10 ug/ml	0.804	0.807	0.793	0.801333	0.947203	94.7203	95		0.906	0.911	0.894	0.903667	0.988694	98.8694	99		1.082	1.094	1.103	1.093	0.993035	99.3035	99
	Yes	Sulfamethoxazole 100 ug/ml	0.525	0.561	0.572	0.552667	0.65327	65.327	65		0.87	0.881	0.875	0.875333	0.957695	95.7695	96		1.046	1.057	1.048	1.05033	0.95427	95.427	95
	Yes	Tetracycline 0.1 ug/ml	0.851	0.847	0.831	0.843	0.996454	99.6454	100		0.922	0.913	0.894	0.909667	0.995259	99.5259	100		1.066	1.081	1.067	1.07133	0.973349	97.3349	97
	Yes	Trimethoprim 0.01 ug/ml	0.816	0.827	0.824	0.822333	0.972025	97.2025	97		0.877	0.891	0.884	0.884	0.967177	96.7177	97		1.101	1.101	1.111	1.10433	1.00333	100.333	100
	N/A	Didanosine 50 ug/ml	0.861	0.869	0.862	0.864	1.02128	102.128	102		0.932	0.944	0.935	0.937	1.02516	102.516	103		1.112	1.102	1.12	1.11133	1.00969	100.969	101
	N/A	Lamivudine 50 ug/ml	0.851	0.87	0.868	0.863	1.02009	102.009	102		0.911	0.92	0.918	0.916333	1.00255	100.255	100		1.086	1.1	1.105	1.097	0.996669	99.6669	100
	N/A	Stavudine 50 ug/ml	0.874	0.843	0.839	0.852	1.00709	100.709	101		0.924	0.903	0.9	0.909	0.99453	99.453	99		1.141	1.107	1.098	1.11533	1.01333	101.333	101
	N/A	Zidovudine 50 ug/ml	0.459	0.452	0.451	0.454	0.536643	53.6643	54		0.442	0.438	0.432	0.437333	0.478483	47.8483	48		0.401	0.398	0.418	0.405667	0.368565	36.8565	37
		DMSO vehicle control	0.792	0.798	0.784	0.791333	0.935382	93.5382	94		0.912	0.919	0.907	0.912667	0.998541	99.8541	100		1.087	1.075	1.062	1.07467	0.976378	97.6378	98
	N/A	Dolutegravir 50 ug/ml	0.781	0.767	0.777	0.775	0.97936	97.936	98		0.892	0.895	0.908	0.898333	0.984295	98.4295	98		1.032	1.009	1.017	1.01933	0.948511	94.8511	95
	N/A	Efavirenz 50 ug/ml	0.926	0.92	0.924	0.923333	1.16681	116.681	117		0.909	0.901	0.909	0.906333	0.993061	99.3061	99		1.014	0.995	0.977	0.995333	0.926179	92.6179	93
	N/A	Raltegravir 50 ug/ml	0.797	0.796	0.801	0.798	1.00842	100.842	101		0.914	0.908	0.911	0.911	0.998174	99.8174	100		1.059	1.077	1.077	1.071	0.996588	99.6588	100
