# Supplementary material for: Bacteria exposed to antiviral drugs develop antibiotic cross-resistance and unique resistance profiles
Source: Commun Biol. 2023 Aug 12;6:837. doi: 10.1038/s42003-023-05177-3 (PMC10423222; doi:10.1038/s42003-023-05177-3)
Supplement: Supplementary file 15 — Supplementary Data 12 [file 42003_2023_5177_MOESM15_ESM.xlsx]

## Sheet: Supplementary Data 12
Supplementary Data 12: Assembly statistics of wild type and antiviral-resistant E. coli genomes
	Genome	Assembler	Number contigs	Largest contig	Total length	N50	Raw coverage
	Wild Type E. coli B	SMRT10.2.0_HGAP4	1	4611842	4611842	4611842	5693.2
	Didanosine-resistant E. coli	SMRT10.2.0_HGAP4	1	4611875	4611875	4611875	4974.35
	Dolutegravir-resistant E. coli	canu_2.2	1	4622374	4622374	4622374	312.528
	Lamivudine-resistant E. coli	SMRT10.2.0_HGAP4	1	4612652	4612652	4612652	5656.23
	Raltegravir-resistant E. coli	canu_2.2	1	4611879	4611879	4611879	268.348
	Stavudine-resistant E. coli	SMRT10.2.0_HGAP4	1	4611866	4611866	4611866	5762.32
	Zidovudine-resistant E. coli	canu_2.2	1	4611886	4611886	4611886	320.287
