# Supplementary material for: Bacteria exposed to antiviral drugs develop antibiotic cross-resistance and unique resistance profiles
Source: Commun Biol. 2023 Aug 12;6:837. doi: 10.1038/s42003-023-05177-3 (PMC10423222; doi:10.1038/s42003-023-05177-3)
Supplement: Supplementary file 16 — Supplementary Data 13 [file 42003_2023_5177_MOESM16_ESM.xlsx]

## Sheet: Supplementary Data 13
Supplementary Data 13: Characteristics of antiviral-resistant E. coli genome mutations.
	A	Summary of Observed Mutations
			Genome	NCBI Accession Number	Total SNPs	Total Indels
			Zidovudine-resistant E. coli	CP117469	0	48
			Stavudine-resistant E. coli	CP115180	1	45
			Didanosine-resistant E. coli	CP115968	0	59
			Lamivudine-resistant E. coli	CP115179	0	48
			Dolutegravir-resistant E. coli	CP117044	13	52
			Raltegravir-resistant E. coli	CP117043	1	49
	B.	Summary of Conserved Mutations Across Antiviral-Resistant Genomes
			Mutation/Name		Wild Type	Didanosine-resistant	Dolutegravir-resistant	Lamivudine-resistant	Raltegravir-resistant	Stavudine-resistant	Zidovudine-resistant
			Putative pyridine nucleotide-disulfide oxidoreductase (RclA)		292508	292509	292509	292509	292509	292509	292508
			Putative diguanylate cyclase (CdgI)		1839084	1839088	1848086	1839862	1839086	1839069	1839087
			(hypothetical protein)		2095040-2095043	2095043	N/A	N/A	2095041	N/A	N/A
			(Loss of Adenine)		3799505	3799504	3808545	3800272	3799502	3799488	3799508
			(40 base pair insertion*)		Deleted at 4286683	4286683-4286723	4297170-4297210	4287453-4287493	4286681-4286721	4286667-4286707	4286687-4286727
			*Conserved 40 base pair insertion sequence: GATGAGAGGCGGCCTGATAAGACGCGCGAGCGTCGCATCAG
	C.	Observed Mutations in Individual Antiviral-Resistant Genomes in Comparison to Wild Type E. coli
			Wild Type Genome Position	Antiviral-Resistant Genome Position	Identified gene or region	Mutation type	Mutation in genome
		Didanosine-resistant E. coli
			292508	292509	putative pyridine nucleotide-disulfide oxidoreductase	Insertion	g.292509insT
			332289	332291	hypothetical protein	Insertion	g.332291_332292insGT
			332289	332292	hypothetical protein	Insertion
			1839084	1839088	putative diguanylate cyclase	Insertion	g.1839088insA
			2095040-2095043	2095043	hypothetical protein	Deletion	g.2095043delGCCA
			4415381	4415420	Galactofuranose-binding protein YtfQ	Deletion	g.4415420delT
			4415384	4415422	Galactofuranose-binding protein YtfQ	Deletion	g.4415422delG
			4415389-4415392	4415426	Galactofuranose-binding protein YtfQ	Deletion	g.4415426delAAAA
			4415397	4415430	Galactofuranose-binding protein YtfQ	Deletion	g.4415430delG
			2225611	2225612	Non-coding region	Insertion	g.2225612insA
			3338728	3338728	ABC transporter permease	Deletion	g.3338728delT
			3799505	3799504	Non-coding region	Deletion	g.3799504delA
			4286683	4286683-4286723	Non-coding region	Insertion	g.4,286,683_4,286,723insGATGAGAGGCGGCCTGATAAGACGCGCGAGCGTCGCATCAG
		Dolutegravir-resistant E. coli
			292508	292509	putative pyridine nucleotide-disulfide oxidoreductase	Insertion	g.292509insT
			456470	456471	putative aminoglycoside efflux pump (acrB)	Substitution	g.456471T>C
			1343185	1344632	Cyclic di-GMP phosphodiesterase PdeR	Substitution	g.1344632C>T
			1358937	1360384	HTH-type transcriptional regulator PuuR	Substitution	g.1360384C>A
			1716552	1716553	LysR substrate binding domain family protein	Substitution	g.1716553C>T
			1848084	1848086	putative diguanylate cyclase CdgI	Insertion	g.1848086insA
			1885896	1885898	Cold shock-like protein CspC	Substitution	g.1885898A>C
			2930027	2939068	conserved hypothetical protein	Deletion	g.2939068delA
			3402032	3411072	Phosphoribulokinase / Uridine kinase family protein	Substitution	g.3411072G>T
			3402900	3411940	cAMP-activated global transcriptional regulator CRP	Substitution	g.3411940A>G
			3755584	3764625	sodium/glutamate symporter	Insertion	g.3764625insT
			4311549	4322077	Sensory domain of two-component sensor kinase family protein	Insertion	g.4322077_4322081insCCGCG
			4311549	4322078	Sensory domain of two-component sensor kinase family protein	Insertion
			4311549	4322079	Sensory domain of two-component sensor kinase family protein	Insertion
			4311549	4322080	Sensory domain of two-component sensor kinase family protein	Insertion
			4311549	4322081	Sensory domain of two-component sensor kinase family protein	Insertion
			4406104	4416636	Polyamine export protein	Substitution	g.4416636C>T
			1297051	1298498	Non-coding region	Substitution	g.1298498T>G
			1356176	1357623	Non-coding region	Substitution	g.1357623G>T
			1689858	1689859	Resistance-nodulation-division (RND) transporter permease acrB	Substitution	g.1689859A>T
			3204343	3213383	PTS N-acetylgalactosamine-specific transporter subunit IIB agaV	Deletion	g.3213383delC
			3799505	3808545	Non-coding region	Deletion	g.3808545delA
			413646	413647	Non-coding region	Substitution	g.413647G>A
			4286683	4297170-4297210	Non-coding region	Insertion	g.4,297,170_4,297,210insGATGAGAGGCGGCCTGATAAGACGCGCGAGCGTCGCATCAG
			430837	430838	Non-coding region	Substitution	g.430838C>T
		Lamivudine-resistant E. coli
			292508	292509	putative pyridine nucleotide-disulfide oxidoreductase	Insertion	g.292,509insT
			1292228	1292228	Thymidine kinase family protein	Deletion	[784 base pair deletion]
			1839084	1839862	putative diguanylate cyclase	Insertion	g.1839862insA
			4140153	4140921	Bifunctional ligase/repressor	Insertion	g.4140921_4140922insAA
			4140153	4140922	Bifunctional ligase/repressor	Insertion
			2114412	2115189	Non-coding region	Deletion	g.2115189delT
			3795599	3796367	hexose-6-phosphate:phosphate antiporter	Deletion	g.3796367delT
			3799505	3800272	Non-coding region	Deletion	g.3800272delA
			4286683	4287453-4287493	Non-coding region	Insertion	g.4,287,453_4,287,493insGATGAGAGGCGGCCTGATAAGACGCGCGAGCGTCGCATCAG
		Raltegravir-resistant E. coli
			292508	292509	putative pyridine nucleotide-disulfide oxidoreductase	Insertion	g.292,509insT
			1839084	1839086	putative diguanylate cyclase	Insertion	g.1839086insA
			2095040-2095043	2095041	hypothetical protein	Deletion	g.2095041delGCCA
			3402900	3402898	cAMP-activated global transcriptional regulator CRP	Substitution	g.3402898A>G
			3799505	3799502	Non-coding region	Deletion	g.3799502delA
			4286683	4286681-4286721	Non-coding region	Insertion	g.4,286,681_4,286,721insGATGAGAGGCGGCCTGATAAGACGCGCGAGCGTCGCATCAG
			4391683	4391720	Acetate coenzyme A-transferase	Deletion	g.4391720delT
		Stavudine-resistant E. coli
			292508	292509	putative pyridine nucleotide-disulfide oxidoreductase	Insertion	g.292,509insT
			1839084	1839069	putative diguanylate cyclase CdgI	Insertion	g.1839069insA
			1036608	1036609	Non-coding region	Substitution	g.1036609T>C
			2624381	2624365	Methyltransferase tRNA1 (Val) (adenine(37)-N6)-methyltransferase	Deletion	g.2624365delA
			3799505	3799488	Non-coding region	Deletion	g.3799488delA
			4286683	4286667-4286707	Non-coding region	Insertion	g.4,286,667_4,286,707insGATGAGAGGCGGCCTGATAAGACGCGCGAGCGTCGCATCAG
		Zidovudine-resistant E. coli
			292508	292508	putative pyridine nucleotide-disulfide oxidoreductase	Insertion	g.292,508insT
			1292284	1292285	Thymidine kinase family protein	Insertion	g.1,292,285_1,292,286insTA
			1292284	1292286	Thymidine kinase family protein	Insertion
			1839084	1839087	putative diguanylate cyclase	Insertion	g.1,839,087insA
			1915796	1915800	Non-coding region	Insertion	g.1,915,800insA
			3799505	3799508	Non-coding region	Deletion	g.3,799,508delA
			496	495	bifunctional aspartate kinase/homoserine dehydrogenase I	Deletion	g.495delC
			4286683	4286687-4286727	Non-coding region	Insertion	g.4,286,687_4,286,727insGATGAGAGGCGGCCTGATAAGACGCGCGAGCGTCGCATCAG
