# Supplementary material for: Bacteria exposed to antiviral drugs develop antibiotic cross-resistance and unique resistance profiles
Source: Commun Biol. 2023 Aug 12;6:837. doi: 10.1038/s42003-023-05177-3 (PMC10423222; doi:10.1038/s42003-023-05177-3)
Supplement: Supplementary file 17 — Supplementary Data 14 [file 42003_2023_5177_MOESM17_ESM.xlsx]

## Sheet: Supplementary Data 14
Supplementary Data 14: Assessment of E. coli BAA-2471 genome for antiviral-resistance mutations
	Genome for BAA-2471 publicly available at: https://www.atcc.org/products/baa-2471
	E. coli resistant strain	Gene, referenced in Figure 6 and Figure 7	Number base pairs in E. coli wild type	Number base pairs in E. coli BAA-2471
	Didanosine-resistant	Cyanase cynS	471	471
		ABC transporter permease	1103	1103
		Galactofuranose-binding protein ytfQ	957	957
	Dolutegravir-resistant	Resistance-nodulation-division (RND) transporter permease acrB	3150	3150
		Phosphotransferase system (PTS) N-acetylgalactosamine-specific transporter subunit IIB agaV	779	779
		Sodium/glutamate symporter	1205	1205
		Sensory domain of two-component sensor histidine kinase dcuS	1142	1142
	Lamivudine-resistant	Hexose-6-phosphate:phosphate antiporter uhpT	1391	1391
		Bifunctional ligase/repressor birA	965	965
	Raltegravir-resistant	Acetate coenzyme A-transferase ydiF	650	650
	Stavudine-resistant	tRNA1 (Val) (adenine(37)-N6)- methyltransferase yfiC	737	737
	Zidovudine-resistant	Bifunctional aspartate kinase/homoserine dehydrogenase I thrA	2463	2463
		Thymidine kinase tdk	618	618
