# Supplementary material for: Bacteria exposed to antiviral drugs develop antibiotic cross-resistance and unique resistance profiles
Source: Commun Biol. 2023 Aug 12;6:837. doi: 10.1038/s42003-023-05177-3 (PMC10423222; doi:10.1038/s42003-023-05177-3)
Supplement: Supplementary file 18 — Supplementary Data 15 [file 42003_2023_5177_MOESM18_ESM.xlsx]

## Sheet: Supplementary Data 15
Supplementary Data 15: Absorbance values (optical density measurements), source data for Figure 5.
		Isolate and Treatment Condition
		Untreated AZT-R			Untreated BAA-2471			AZT-R + 0.75 µg/ml Amoxicillin			BAA-2471 + 0.75 µg/ml Amoxicillin			AZT-R + 50 µg/ml Dolutegravir			BAA-2471 + 50 µg/ml Dolutegravir			AZT-R + 0.1 µg/ml Tetracycline			BAA-2471 + 0.1 µg/ml Tetracycline			AZT-R + 50 µg/ml Zidovudine			BAA-2471 + 50 µg/ml Zidovudine
		Triplicate absorbance values
	Time point (hour)
	0	0.133	0.128	0.122	0.108	0.106	0.108	0.157	0.159	0.162	0.108	0.107	0.108	0.163	0.166	0.162	0.106	0.104	0.105	0.144	0.142	0.142	0.108	0.108	0.108	0.15	0.16	0.161	0.108	0.108	0.108
	3	0.303	0.285	0.285	0.189	0.186	0.182	0.282	0.287	0.276	0.182	0.178	0.179	0.231	0.228	0.222	0.152	0.149	0.151	0.253	0.245	0.255	0.177	0.177	0.178	0.264	0.286	0.274	0.157	0.157	0.157
	5	0.604	0.584	0.586	0.409	0.4	0.382	0.593	0.595	0.599	0.381	0.368	0.373	0.567	0.566	0.556	0.279	0.271	0.274	0.564	0.553	0.569	0.344	0.365	0.366	0.606	0.631	0.624	0.293	0.29	0.292
	9	0.771	0.747	0.755	0.894	0.878	0.853	0.72	0.726	0.732	0.866	0.858	0.846	0.795	0.805	0.781	0.84	0.835	0.848	0.749	0.741	0.757	0.872	0.861	0.87	0.796	0.808	0.812	0.471	0.469	0.463
	13	0.88	0.86	0.871	0.892	0.871	0.845	0.777	0.778	0.791	0.86	0.849	0.839	1.02	1.026	1.001	0.879	0.879	0.89	0.958	0.954	0.956	0.886	0.868	0.876	0.983	1.078	1.077	0.458	0.456	0.45
	17	0.936	0.924	0.926	0.931	0.908	0.877	0.846	0.847	0.865	0.895	0.885	0.875	1.149	1.154	1.127	0.893	0.894	0.912	1.082	1.076	1.089	0.94	0.918	0.921	1.112	1.265	1.157	0.433	0.433	0.428
	24	0.956	0.932	0.967	1.077	1.112	1.049	0.763	0.76	0.791	1.077	1.053	1.064	1.154	1.156	1.131	1.032	1.009	1.017	1.079	1.076	1.087	1.108	1.099	1.104	1.116	1.217	1.131	0.401	0.398	0.418
